# Supplementary material for: High-Reynolds Microfluidic Sorting of Large Yeast Populations
Source: Sci Rep. 2018 Sep 13;8:13739. doi: 10.1038/s41598-018-31726-6 (PMC6137188; doi:10.1038/s41598-018-31726-6)
Supplement: Supplementary file 2 — Supplementary Tables [file 41598_2018_31726_MOESM2_ESM.xls]

## Sheet: total proteins
Uniprot AC	Unirpot ID	Gene name	sequence coverage [%]	Mw [kDa]	Identified Peptides	GOBP name	GOMF name	GOCC name	KEGG name	LFQ intensity Adult	LFQ intensity Young	LFQ intensity Mixture
Q12441	ZUO1_YEAST	ZUO1	56.8	49.019	27	biological regulation;cellular localization;cellular macromolecule metabolic process;cellular metabolic process;cellular nitrogen compound metabolic process;cellular process;cellular protein metabolic process;establishment of localization;establishment of localization in cell;establishment of organelle localization;establishment of ribosome localization;intracellular transport;localization;macrom…	binding;DNA binding;nucleic acid binding;protein binding;ribonucleoprotein binding;ribosome binding;unfolded protein binding	cell part;cytoplasm;cytoplasmic part;intracellular non-membrane-bounded organelle;intracellular organelle;intracellular organelle part;intracellular part;macromolecular complex;non-membrane-bounded organelle;nuclear part;nucleolus;organelle;organelle part;polysome;ribonucleoprotein complex;ribosome		26.7505	26.4209	25.9118
P0CX69	ZPR1_YEAST	ZPR1	62.3	55.071	21	biological regulation;cell communication;cellular process;cellular response to external stimulus;cellular response to extracellular stimulus;cellular response to nutrient levels;cellular response to starvation;cellular response to stimulus;cellular response to stress;regulation of biological process;regulation of cell cycle;regulation of cellular process;regulation of mitotic cell cycle;response …	binding;cation binding;ion binding;metal ion binding;transition metal ion binding;zinc ion binding	cell part;cytoplasm;intracellular membrane-bounded organelle;intracellular organelle;intracellular part;membrane-bounded organelle;nucleus;organelle		23.7935	24.0507	23.5224
P87262	ZEO1_YEAST	ZEO1	73.5	12.589	15	cell wall organization;cell wall organization or biogenesis;cellular cell wall organization;cellular cell wall organization or biogenesis;cellular component organization;cellular component organization or biogenesis;cellular component organization or biogenesis at cellular level;cellular process;external encapsulating structure organization;fungal-type cell wall organization;fungal-type cell wall…		cell part;extrinsic to membrane;extrinsic to plasma membrane;membrane part;plasma membrane part		25.533	24.1518	24.1975
P0CX101	YRB1_YEAST	YRB1	64.2	22.953	10	catabolic process;cell cycle process;cellular catabolic process;cellular macromolecule catabolic process;cellular macromolecule metabolic process;cellular metabolic process;cellular process;establishment of localization;establishment of localization in cell;establishment of protein localization;establishment of RNA localization;G1/S transition of mitotic cell cycle;intracellular protein transport…	binding;enzyme activator activity;enzyme binding;enzyme regulator activity;GTPase activator activity;GTPase binding;GTPase regulator activity;nucleoside-triphosphatase regulator activity;protein binding;Ran GTPase binding;Ras GTPase binding;small GTPase binding	cell part;cytoplasm;intracellular membrane-bounded organelle;intracellular organelle;intracellular part;membrane-bounded organelle;nucleus;organelle		25.3695	24.1919	24.3946
P0CX96	YRA1_YEAST	YRA1	57.5	24.955	14	biological regulation;biosynthetic process;cellular biosynthetic process;cellular macromolecule biosynthetic process;cellular macromolecule metabolic process;cellular metabolic process;cellular nitrogen compound metabolic process;cellular process;cellular response to stimulus;cellular response to stress;DNA metabolic process;DNA repair;establishment of localization;establishment of localization i…	binding;nucleic acid binding;nucleotide binding;RNA binding	cell part;intracellular organelle part;intracellular part;macromolecular complex;nuclear part;organelle part;protein complex;transcription export complex	mRNA surveillance pathway;RNA transport;Spliceosome	25.072	25.3728	24.6911
P0CS165	YPT7_YEAST	YPT7	60.6	23.042	9	autophagy;biological regulation;catabolic process;cellular catabolic process;cellular component organization;cellular component organization at cellular level;cellular component organization or biogenesis;cellular component organization or biogenesis at cellular level;cellular localization;cellular macromolecule localization;cellular membrane organization;cellular metabolic process;cellular proce…	binding;catalytic activity;GTP binding;GTPase activity;guanyl nucleotide binding;guanyl ribonucleotide binding;hydrolase activity;hydrolase activity, acting on acid anhydrides;hydrolase activity, acting on acid anhydrides, in phosphorus-containing anhydrides;nucleoside-triphosphatase activity;nucleotide binding;purine nucleotide binding;purine ribonucleoside triphosphate binding;purine ribonucleo…	cell part;cytoplasmic part;fungal-type vacuole;fungal-type vacuole membrane;intracellular membrane-bounded organelle;intracellular organelle;intracellular organelle part;intracellular part;lytic vacuole;membrane;membrane-bounded organelle;organelle;organelle membrane;organelle part;storage vacuole;vacuolar membrane;vacuolar part;vacuole	Amoebiasis;Endocytosis;ko05152;Phagosome	23.7355	22.4721	23.4906
P0CX92	YPT52_YEAST	YPT52	63.2	26.132	13	biological regulation;cellular component organization;cellular component organization or biogenesis;cellular membrane organization;cellular process;cellular response to stimulus;endocytosis;endosome transport;endosome transport via multivesicular body sorting pathway;establishment of localization;establishment of localization in cell;establishment of protein localization;establishment of protein …	binding;catalytic activity;GTP binding;GTPase activity;guanyl nucleotide binding;guanyl ribonucleotide binding;hydrolase activity;hydrolase activity, acting on acid anhydrides;hydrolase activity, acting on acid anhydrides, in phosphorus-containing anhydrides;nucleoside-triphosphatase activity;nucleotide binding;purine nucleotide binding;purine ribonucleoside triphosphate binding;purine ribonucleo…	cell part;cytoplasmic part;endoplasmic reticulum;endosome;intracellular membrane-bounded organelle;intracellular organelle;intracellular part;late endosome;membrane;membrane-bounded organelle;organelle;plasma membrane		23.3252	23.0757	21.6124
P38763	YPT1_YEAST	YPT1	72.8	23.214	16	autophagy;biological regulation;catabolic process;cell communication;cellular catabolic process;cellular component assembly;cellular component disassembly;cellular component disassembly at cellular level;cellular component organization;cellular component organization at cellular level;cellular component organization or biogenesis;cellular component organization or biogenesis at cellular level;cel…	binding;catalytic activity;GTP binding;GTPase activity;guanyl nucleotide binding;guanyl ribonucleotide binding;hydrolase activity;hydrolase activity, acting on acid anhydrides;hydrolase activity, acting on acid anhydrides, in phosphorus-containing anhydrides;nucleoside-triphosphatase activity;nucleotide binding;protein binding;purine nucleotide binding;purine ribonucleoside triphosphate binding;p…	cell part;cytoplasmic part;cytoplasmic vesicle;endoplasmic reticulum membrane;endoplasmic reticulum part;Golgi apparatus part;Golgi membrane;Golgi stack;intracellular organelle;intracellular organelle part;intracellular part;membrane;membrane part;organelle;organelle membrane;organelle part;pre-autophagosomal structure;pre-autophagosomal structure membrane;trans-Golgi network;vesicle		24.137	24.8783	24.5185
P02344	YPR1_YEAST	YPR1	64.1	34.755	18	alcohol catabolic process;alcohol metabolic process;arabinose catabolic process;arabinose metabolic process;carbohydrate catabolic process;carbohydrate metabolic process;catabolic process;cellular carbohydrate catabolic process;cellular carbohydrate metabolic process;cellular metabolic process;cellular process;cellular response to chemical stimulus;cellular response to oxidative stress;cellular r…	alcohol dehydrogenase (NADP+) activity;alditol:NADP+ 1-oxidoreductase activity;aldo-keto reductase (NADP) activity;carbonyl reductase (NADPH) activity;catalytic activity;oxidoreductase activity;oxidoreductase activity, acting on CH-OH group of donors;oxidoreductase activity, acting on the CH-OH group of donors, NAD or NADP as acceptor	cell part;cytoplasm;intracellular part	Bisphenol degradation;Butanoate metabolism;Chloroalkane and chloroalkene degradation;Fructose and mannose metabolism;Linoleic acid metabolism	22.0399	23.8381	24.0929
P38631	YPK1_YEAST	YPK1	24	76.479	14	biological regulation;cell wall organization;cell wall organization or biogenesis;cellular component assembly;cellular component assembly at cellular level;cellular component organization;cellular component organization at cellular level;cellular component organization or biogenesis;cellular component organization or biogenesis at cellular level;cellular lipid metabolic process;cellular macromole…	adenyl nucleotide binding;adenyl ribonucleotide binding;ATP binding;binding;catalytic activity;enzyme regulator activity;kinase activity;kinase regulator activity;nucleotide binding;phosphotransferase activity, alcohol group as acceptor;protein kinase activity;protein kinase regulator activity;protein serine/threonine kinase activity;purine nucleotide binding;purine ribonucleoside triphosphate bi…	cell part;cellular bud neck;cytoplasmic part;cytosol;intracellular part;membrane;plasma membrane;site of polarized growth		21.65	21.9568	22.066
P87262	YP260_YEAST	YPL260W	47.7	62.779	20			cell part;cytoplasm;intracellular membrane-bounded organelle;intracellular organelle;intracellular part;membrane-bounded organelle;nucleus;organelle		21.6248	23.6636	21.7482
Q12463	YP225_YEAST	YPL225W	91.8	17.445	18			cell part;cytoplasm;intracellular part		21.0917	23.8368	24.0879
P32478	YP148_YEAST	YPR148C	43.4	49.279	14			cell part;cytoplasm;intracellular part		21.1384	22.713	22.2656
Q12414	YP11B_YEAST	TY1B-PL	0	198.57	37	biosynthetic process;cellular biosynthetic process;cellular macromolecule biosynthetic process;cellular macromolecule metabolic process;cellular metabolic process;cellular nitrogen compound metabolic process;cellular process;DNA biosynthetic process;DNA integration;DNA metabolic process;DNA recombination;DNA replication;macromolecule biosynthetic process;macromolecule metabolic process;metabolic …	adenyl nucleotide binding;adenyl ribonucleotide binding;aspartic-type endopeptidase activity;aspartic-type peptidase activity;ATP binding;binding;catalytic activity;cation binding;DNA binding;DNA polymerase activity;DNA-directed DNA polymerase activity;endonuclease activity;endonuclease activity, active with either ribo- or deoxyribonucleic acids and producing 5'-phosphomonoesters;endopeptidase a…	cell part;cytoplasm;intracellular membrane-bounded organelle;intracellular organelle;intracellular organelle part;intracellular part;membrane-bounded organelle;nuclear part;nucleus;organelle;organelle part;retrotransposon nucleocapsid		27.4138	27.387	26.054
P0CX114	YOP1_YEAST	YOP1	35	20.269	7	cellular component assembly;cellular component assembly at cellular level;cellular component organization;cellular component organization at cellular level;cellular component organization or biogenesis;cellular component organization or biogenesis at cellular level;cellular macromolecular complex assembly;cellular macromolecular complex subunit organization;cellular process;cellular protein compl…		cell part;cytoplasmic part;endoplasmic reticulum;endoplasmic reticulum membrane;endoplasmic reticulum part;endoplasmic reticulum tubular network;Golgi apparatus part;Golgi membrane;integral to membrane;intracellular membrane-bounded organelle;intracellular organelle;intracellular organelle part;intracellular part;intrinsic to membrane;membrane;membrane part;membrane-bounded organelle;organelle;or…		22.7925	24.9963	23.2102
P32319	YO098_YEAST	YOL098C	26.5	118.39	25		binding;catalytic activity;cation binding;ion binding;metal ion binding			20.8318	22.7424	21.8524
P0CS136	YNN4_YEAST	YNL134C	52.9	41.164	19		aldehyde dehydrogenase (NAD) activity;binding;catalytic activity;cation binding;ion binding;metal ion binding;oxidoreductase activity;oxidoreductase activity, acting on the aldehyde or oxo group of donors;oxidoreductase activity, acting on the aldehyde or oxo group of donors, NAD or NADP as acceptor;transition metal ion binding;zinc ion binding			24.015	24.76	25.7715
P87262	YNB0_YEAST	YNL010W	72.2	27.48	19		catalytic activity;hydrolase activity;hydrolase activity, acting on ester bonds;phosphatase activity;phosphoric ester hydrolase activity	cell part;cytoplasm;intracellular membrane-bounded organelle;intracellular organelle;intracellular part;membrane-bounded organelle;nucleus;organelle		24.6846	24.8262	25.0718
Q08816	YN8B_YEAST	YNR021W	28.7	47.093	11			cell part;cytoplasmic part;endoplasmic reticulum membrane;endoplasmic reticulum part;integral to membrane;intracellular organelle part;intracellular part;intrinsic to membrane;membrane;membrane part;organelle membrane;organelle part		22.107	23.7446	22.1063
P38788	YN034_YEAST	YNR034W-A	86.7	10.781	9			cell part;cytoplasm;intracellular part		22.1873	22.354	23.1315
P32478	YMY9_YEAST	YMR099C	78.5	33.955	23	carbohydrate metabolic process;cellular carbohydrate metabolic process;cellular metabolic process;cellular process;metabolic process;primary metabolic process	binding;carbohydrate binding;catalytic activity;glucose-6-phosphate 1-epimerase activity;isomerase activity;racemase and epimerase activity;racemase and epimerase activity, acting on carbohydrates and derivatives		Glycolysis / Gluconeogenesis	24.3166	23.9969	24.4125
Q08803	YM94_YEAST	YMR315W	65	38.215	15	cellular metabolic process;cellular nitrogen compound metabolic process;cellular process;coenzyme metabolic process;cofactor metabolic process;heterocycle metabolic process;metabolic process;NADP metabolic process;NADPH regeneration;nicotinamide nucleotide metabolic process;nitrogen compound metabolic process;nucleobase-containing compound metabolic process;nucleobase-containing small molecule me…	catalytic activity;oxidoreductase activity			20.9596	22.6567	22.466
Q08807	YM71_YEAST	YMR226C	58.1	29.158	14		carbonyl reductase (NADPH) activity;catalytic activity;oxidoreductase activity;oxidoreductase activity, acting on CH-OH group of donors;oxidoreductase activity, acting on the CH-OH group of donors, NAD or NADP as acceptor;serine 3-dehydrogenase activity			22.1858	23.6522	24.6162
P87262	YL257_YEAST	YLR257W	54.2	35.998	14			cell part;cytoplasm;intracellular part		21.4036	22.6599	21.584
P32478	YL179_YEAST	YLR179C	57.7	22.151	10			cell part;cytoplasm;intracellular part		21.9561	24.0384	23.0841
P87262	YKT6_YEAST	YKT6	84.5	22.707	16	cellular component organization;cellular component organization at cellular level;cellular component organization or biogenesis;cellular component organization or biogenesis at cellular level;cellular membrane fusion;cellular membrane organization;cellular process;ER to Golgi vesicle-mediated transport;establishment of localization;establishment of localization in cell;Golgi vesicle transport;int…	binding;catalytic activity;palmitoyltransferase activity;protein binding;SNAP receptor activity;transferase activity;transferase activity, transferring acyl groups;transferase activity, transferring acyl groups other than amino-acyl groups	cell part;cytoplasmic part;endosome;fungal-type vacuole;Golgi apparatus;integral to membrane;intracellular membrane-bounded organelle;intracellular organelle;intracellular part;intrinsic to membrane;lytic vacuole;macromolecular complex;membrane;membrane part;membrane-bounded organelle;organelle;plasma membrane;protein complex;SNARE complex;storage vacuole;vacuole	SNARE interactions in vesicular transport	22.0598	23.5234	22.2104
P87262	YKR18_YEAST	YKR018C	30.3	81.753	22			cell part;cytoplasmic part;integral to membrane;intracellular organelle part;intracellular part;intrinsic to membrane;membrane;membrane part;mitochondrial membrane;mitochondrial outer membrane;mitochondrial part;organelle membrane;organelle outer membrane;organelle part;outer membrane		21.7885	23.6206	22.2364
P38787	YJF5_YEAST	YJL055W	56.7	26.864	9	cellular process;cellular response to chemical stimulus;cellular response to drug;cellular response to stimulus;response to chemical stimulus;response to drug;response to organic cyclic compound;response to organic substance;response to purine-containing compound;response to stimulus				19.6802	22.1153	22.9928
P0CS141	YIK8_YEAST	YIL108W	28.6	77.413	17		binding;catalytic activity;cation binding;hydrolase activity;ion binding;metal ion binding;metallopeptidase activity;peptidase activity;peptidase activity, acting on L-amino acid peptides	cell part;cytoplasm;intracellular part		20.9579	21.8227	21.4822
P32478	YHR2_YEAST	YHR112C	37	42.445	10	cellular metabolic process;cellular process;metabolic process;sulfur compound metabolic process	binding;carbon-sulfur lyase activity;catalytic activity;cofactor binding;cystathionine beta-lyase activity;lyase activity;pyridoxal phosphate binding;vitamin B6 binding;vitamin binding	cell part;cytoplasm;intracellular membrane-bounded organelle;intracellular organelle;intracellular part;membrane-bounded organelle;nucleus;organelle		20.3383	20.5959	20.8269
P87262	YHM2_YEAST	YHM2	33.4	34.184	10	alpha-ketoglutarate transport;anion transport;carboxylic acid transport;cellular component organization;cellular component organization at cellular level;cellular component organization or biogenesis;cellular component organization or biogenesis at cellular level;cellular process;citrate transport;dicarboxylic acid transport;establishment of localization;establishment of localization in cell;intr…	active transmembrane transporter activity;binding;carboxylic acid transmembrane transporter activity;DNA binding;nucleic acid binding;organic acid transmembrane transporter activity;secondary active transmembrane transporter activity;substrate-specific transmembrane transporter activity;substrate-specific transporter activity;transmembrane transporter activity;transporter activity;tricarboxylate …	cell part;cytoplasmic part;integral to membrane;intracellular membrane-bounded organelle;intracellular non-membrane-bounded organelle;intracellular organelle;intracellular organelle part;intracellular part;intrinsic to membrane;membrane;membrane part;membrane-bounded organelle;mitochondrial inner membrane;mitochondrial membrane;mitochondrial nucleoid;mitochondrial part;mitochondrion;non-membrane-…		22.4327	23.3281	22.4706
P02307	YHI0_YEAST	YHR020W	68	77.385	42	amine metabolic process;amino acid activation;carboxylic acid metabolic process;cellular amine metabolic process;cellular amino acid metabolic process;cellular ketone metabolic process;cellular macromolecule metabolic process;cellular metabolic process;cellular nitrogen compound metabolic process;cellular process;macromolecule metabolic process;metabolic process;ncRNA metabolic process;nitrogen c…	adenyl nucleotide binding;adenyl ribonucleotide binding;aminoacyl-tRNA editing activity;aminoacyl-tRNA ligase activity;ATP binding;binding;carboxylic ester hydrolase activity;catalytic activity;hydrolase activity;hydrolase activity, acting on ester bonds;ligase activity;ligase activity, forming aminoacyl-tRNA and related compounds;ligase activity, forming carbon-oxygen bonds;nucleotide binding;pr…	cell part;cytoplasm;intracellular part	Aminoacyl-tRNA biosynthesis	26.3406	26.396	25.8489
P0CX45	YG3A_YEAST	YGR130C	45.3	92.697	37			cell cortex part;cell part;cytoplasmic part;eisosome;intracellular part;macromolecular complex;protein complex		22.4838	23.1641	22.8735
P32478	YFI6_YEAST	YFR016C	16.6	137.7	15	biological regulation;cell redox homeostasis;cellular homeostasis;cellular process;homeostatic process;regulation of biological process;regulation of biological quality;regulation of cellular process	catalytic activity;disulfide oxidoreductase activity;electron carrier activity;oxidoreductase activity;oxidoreductase activity, acting on a sulfur group of donors;protein disulfide oxidoreductase activity			20.7435	21.3209	21.4259
P02333	YFH6_YEAST	YFR006W	43.4	61.753	22		aminopeptidase activity;binding;catalytic activity;cation binding;exopeptidase activity;hydrolase activity;ion binding;manganese ion binding;metal ion binding;peptidase activity;peptidase activity, acting on L-amino acid peptides;transition metal ion binding	cell part;integral to membrane;intrinsic to membrane;membrane part		23.0852	23.5949	24.0342
Q08747	YEY6_YEAST	YER156C	54.4	38.174	17					22.5973	23.6804	21.5472
P38631	YET3_YEAST	YET3	43.3	22.902	10	cellular process;establishment of localization;establishment of localization in cell;establishment of protein localization;intracellular protein transport;intracellular transport;protein transport;transport;vesicle-mediated transport		cell part;cytoplasmic part;endoplasmic reticulum;endoplasmic reticulum membrane;endoplasmic reticulum part;integral to membrane;intracellular membrane-bounded organelle;intracellular organelle;intracellular organelle part;intracellular part;intrinsic to membrane;membrane;membrane part;membrane-bounded organelle;organelle;organelle membrane;organelle part	Protein processing in endoplasmic reticulum	21.2925	22.4954	22.3925
P87262	YCP4_YEAST	YCP4	59.5	26.35	13	biological regulation;negative regulation of biological process;negative regulation of biosynthetic process;negative regulation of cellular biosynthetic process;negative regulation of cellular macromolecule biosynthetic process;negative regulation of cellular metabolic process;negative regulation of cellular process;negative regulation of gene expression;negative regulation of macromolecule biosy…	binding;catalytic activity;coenzyme binding;cofactor binding;electron carrier activity;FMN binding;nucleotide binding;oxidoreductase activity	cell part;cytoplasm;cytoplasmic part;intracellular membrane-bounded organelle;intracellular organelle;intracellular part;membrane part;membrane raft;membrane-bounded organelle;mitochondrion;organelle		24.69	24.3212	24.5971
P32478	YCFI_YEAST	YCF1	17.8	171.12	22	amine metabolic process;bilirubin transport;biological regulation;carboxylic acid metabolic process;carboxylic acid transport;cell redox homeostasis;cellular amine metabolic process;cellular amino acid metabolic process;cellular component organization;cellular component organization at cellular level;cellular component organization or biogenesis;cellular component organization or biogenesis at ce…	active transmembrane transporter activity;adenyl nucleotide binding;adenyl ribonucleotide binding;ATP binding;ATPase activity;ATPase activity, coupled;ATPase activity, coupled to movement of substances;ATPase activity, coupled to transmembrane movement of substances;bilirubin transmembrane transporter activity;binding;carboxylic acid transmembrane transporter activity;catalytic activity;dicarboxy…	cell part;cytoplasmic part;fungal-type vacuole membrane;integral to membrane;intracellular organelle part;intracellular part;intrinsic to membrane;membrane;membrane part;organelle membrane;organelle part;vacuolar membrane;vacuolar part		20.4025	22.2088	22.269
P38712	YBT1_YEAST	YBT1	21.7	189.16	34	bile acid and bile salt transport;calcium ion transport;carboxylic acid transport;cation transport;divalent inorganic cation transport;divalent metal ion transport;establishment of localization;ion transport;metal ion transport;monocarboxylic acid transport;organic acid transport;organic substance transport;transport	active transmembrane transporter activity;adenyl nucleotide binding;adenyl ribonucleotide binding;ATP binding;ATPase activity;ATPase activity, coupled;ATPase activity, coupled to movement of substances;ATPase activity, coupled to transmembrane movement of substances;bile acid transmembrane transporter activity;bile acid-exporting ATPase activity;binding;carboxylic acid transmembrane transporter a…	cell part;cytoplasmic part;fungal-type vacuole;integral to membrane;intracellular membrane-bounded organelle;intracellular organelle;intracellular organelle part;intracellular part;intrinsic to membrane;lytic vacuole;membrane;membrane part;membrane-bounded organelle;organelle;organelle membrane;organelle part;storage vacuole;vacuolar membrane;vacuolar part;vacuole		21.3709	23.716	21.8399
P38781	YBD6_YEAST	YBL036C	53.7	29.123	11		binding;cofactor binding;pyridoxal phosphate binding;vitamin B6 binding;vitamin binding			21.6149	21.958	21.9282
P38733	YAT2_YEAST	YAT2	37.5	103.33	31	alcohol metabolic process;amine metabolic process;betaine metabolic process;carboxylic acid metabolic process;carnitine metabolic process;cellular amine metabolic process;cellular amino acid metabolic process;cellular ketone metabolic process;cellular lipid metabolic process;cellular metabolic process;cellular nitrogen compound metabolic process;cellular process;establishment of localization;fatt…	acetyltransferase activity;carnitine O-acetyltransferase activity;carnitine O-acyltransferase activity;catalytic activity;O-acetyltransferase activity;O-acyltransferase activity;transferase activity;transferase activity, transferring acyl groups;transferase activity, transferring acyl groups other than amino-acyl groups	cell part;cytoplasmic part;cytosol;intracellular part		19.085	20.513	20.8285
P38631	XRN1_YEAST	XRN1	36.1	175.46	50	biological regulation;catabolic process;cellular catabolic process;cellular component organization;cellular component organization at cellular level;cellular component organization or biogenesis;cellular component organization or biogenesis at cellular level;cellular macromolecule catabolic process;cellular macromolecule metabolic process;cellular metabolic process;cellular nitrogen compound meta…	5'-3' exonuclease activity;5'-3' exoribonuclease activity;binding;catalytic activity;chromatin binding;exonuclease activity;exonuclease activity, active with either ribo- or deoxyribonucleic acids and producing 5'-phosphomonoesters;exoribonuclease activity;exoribonuclease activity, producing 5'-phosphomonoesters;hydrolase activity;hydrolase activity, acting on ester bonds;nuclease activity;nuclei…	cell part;cytoplasm;cytoplasmic mRNA processing body;cytoplasmic part;cytoskeletal part;cytosol;intracellular membrane-bounded organelle;intracellular non-membrane-bounded organelle;intracellular organelle;intracellular organelle part;intracellular part;macromolecular complex;membrane-bounded organelle;microtubule;non-membrane-bounded organelle;nucleus;organelle;organelle part;perinuclear region …	Ribosome biogenesis in eukaryotes;RNA degradation	23.3077	24.8495	24.5755
P32478	XPO1_YEAST	CRM1	40	124.1	37	cellular localization;cellular macromolecule localization;cellular process;cellular protein localization;establishment of localization;establishment of localization in cell;establishment of organelle localization;establishment of protein localization;establishment of ribosome localization;establishment of RNA localization;intracellular protein transport;intracellular transport;localization;macrom…	protein transporter activity;substrate-specific transporter activity;transporter activity	cell part;chromosomal part;cytoplasmic part;cytoskeletal part;intracellular membrane-bounded organelle;intracellular non-membrane-bounded organelle;intracellular organelle;intracellular organelle part;intracellular part;kinetochore;macromolecular complex;membrane-bounded organelle;microtubule organizing center;non-membrane-bounded organelle;nucleus;organelle;organelle part;perinuclear region of c…	Ribosome biogenesis in eukaryotes;RNA transport	24.4573	24.3962	24.4026
P0CX80	WTM1_YEAST	WTM1	57.7	48.382	19	biological regulation;biosynthetic process;cellular biosynthetic process;cellular macromolecule biosynthetic process;cellular macromolecule metabolic process;cellular metabolic process;cellular nitrogen compound metabolic process;cellular process;establishment of localization;establishment of localization in cell;establishment of protein localization;intracellular protein transport;intracellular …	protein binding transcription factor activity;transcription cofactor activity;transcription corepressor activity;transcription factor binding transcription factor activity	cell part;cytoplasm;intracellular membrane-bounded organelle;intracellular organelle;intracellular part;membrane-bounded organelle;nucleus;organelle		25.965	26.5606	25.734
P38773	VTC3_YEAST	VTC3	19.5	96.552	14	autophagy;catabolic process;cellular catabolic process;cellular component organization;cellular component organization at cellular level;cellular component organization or biogenesis;cellular component organization or biogenesis at cellular level;cellular membrane fusion;cellular membrane organization;cellular metabolic process;cellular process;establishment of localization;establishment of local…		cell part;cytoplasmic part;endoplasmic reticulum;fungal-type vacuole membrane;integral to membrane;intracellular membrane-bounded organelle;intracellular organelle;intracellular organelle part;intracellular part;intrinsic to membrane;macromolecular complex;membrane;membrane part;membrane-bounded organelle;organelle;organelle membrane;organelle part;protein complex;vacuolar membrane;vacuolar part;…		20.388	21.2351	20.8713
P0CS118	VTC2_YEAST	VTC2	34.7	95.44	27	autophagy;catabolic process;cellular catabolic process;cellular component organization;cellular component organization at cellular level;cellular component organization or biogenesis;cellular component organization or biogenesis at cellular level;cellular membrane fusion;cellular membrane organization;cellular metabolic process;cellular process;establishment of localization;establishment of local…		cell part;cytoplasmic part;endoplasmic reticulum;fungal-type vacuole membrane;integral to membrane;intracellular membrane-bounded organelle;intracellular organelle;intracellular organelle part;intracellular part;intrinsic to membrane;macromolecular complex;membrane;membrane part;membrane-bounded organelle;organelle;organelle membrane;organelle part;protein complex;vacuolar membrane;vacuolar part;…		21.193	23.0727	22.0113
P0CX110	VPS74_YEAST	VPS74	26.7	39.286	9	biological regulation;carbohydrate metabolic process;cellular carbohydrate metabolic process;cellular localization;cellular macromolecule localization;cellular macromolecule metabolic process;cellular metabolic process;cellular process;cellular protein localization;cellular protein metabolic process;cellular response to chemical stimulus;cellular response to organic substance;cellular response to…	binding;enzyme binding;lipid binding;phosphatidylinositol binding;phosphatidylinositol-4-phosphate binding;phospholipid binding;protein binding	cell part;cytoplasmic part;cytosol;extrinsic to membrane;Golgi apparatus;Golgi apparatus part;Golgi cisterna;Golgi cisterna membrane;Golgi medial cisterna;Golgi membrane;intracellular membrane-bounded organelle;intracellular organelle;intracellular organelle part;intracellular part;membrane;membrane part;membrane-bounded organelle;organelle;organelle membrane;organelle part;organelle subcompartme…		22.87	22.5299	23.1449
P02355	VPS21_YEAST	VPS21	69	23.081	14	biological regulation;cellular component organization;cellular component organization at cellular level;cellular component organization or biogenesis;cellular component organization or biogenesis at cellular level;cellular membrane organization;cellular process;cellular response to stimulus;endocytosis;endosome transport;endosome transport via multivesicular body sorting pathway;establishment of …	binding;catalytic activity;GTP binding;GTPase activity;guanyl nucleotide binding;guanyl ribonucleotide binding;hydrolase activity;hydrolase activity, acting on acid anhydrides;hydrolase activity, acting on acid anhydrides, in phosphorus-containing anhydrides;nucleoside-triphosphatase activity;nucleotide binding;purine nucleotide binding;purine ribonucleoside triphosphate binding;purine ribonucleo…	cell part;cytoplasmic part;endosomal part;endosome;endosome membrane;intracellular membrane-bounded organelle;intracellular organelle;intracellular organelle part;intracellular part;late endosome;membrane;membrane-bounded organelle;mitochondrial membrane;mitochondrial part;organelle;organelle membrane;organelle part		21.7855	22.5581	22.0205
Q08753	VPS13_YEAST	VPS13	20.9	357.85	55	anatomical structure formation involved in morphogenesis;ascospore-type prospore membrane assembly;biological regulation;cellular component assembly;cellular component assembly at cellular level;cellular component assembly involved in morphogenesis;cellular component organization;cellular component organization at cellular level;cellular component organization or biogenesis;cellular component org…		cell part;cytoplasmic part;extrinsic to membrane;Golgi apparatus;intracellular membrane-bounded organelle;intracellular organelle;intracellular part;membrane;membrane part;membrane-bounded organelle;organelle;prospore membrane		25.0122	22.8255	23.6434
P32319	VPS10_YEAST	PEP1	35.1	177.78	43	establishment of localization;establishment of localization in cell;establishment of protein localization;establishment of protein localization to organelle;establishment of protein localization to vacuole;intracellular protein transport;intracellular transport;protein targeting;protein targeting to vacuole;protein transport;transport;vacuolar transport	binding;nucleotide binding;peptide binding;signal sequence binding	cell part;cytoplasmic part;endosomal part;endosome membrane;Golgi apparatus;integral to membrane;intracellular membrane-bounded organelle;intracellular organelle;intracellular organelle part;intracellular part;intrinsic to membrane;late endosome membrane;membrane;membrane part;membrane-bounded organelle;organelle;organelle membrane;organelle part		21.4541	24.1134	22.9343
P38631	VPS1_YEAST	VPS1	63.2	78.736	41	actin cytoskeleton organization;actin filament-based process;biological regulation;cell cycle;cell division;cellular component assembly;cellular component assembly at cellular level;cellular component organization;cellular component organization at cellular level;cellular component organization or biogenesis;cellular component organization or biogenesis at cellular level;cellular macromolecular c…	binding;catalytic activity;GTP binding;GTPase activity;guanyl nucleotide binding;guanyl ribonucleotide binding;hydrolase activity;hydrolase activity, acting on acid anhydrides;hydrolase activity, acting on acid anhydrides, in phosphorus-containing anhydrides;nucleoside-triphosphatase activity;nucleotide binding;purine nucleotide binding;purine ribonucleoside triphosphate binding;purine ribonucleo…	actin cortical patch;cell cortex part;cell part;cytoplasmic part;cytoskeletal part;endosome;fungal-type vacuole membrane;intracellular membrane-bounded organelle;intracellular organelle;intracellular organelle part;intracellular part;late endosome;macromolecular complex;membrane;membrane-bounded organelle;microbody;microtubule;organelle;organelle membrane;organelle part;peroxisome;protein complex…		25.2223	25.4478	25.1707
P38730	VPH1_YEAST	VPH1	44.2	95.528	33	ATP hydrolysis coupled proton transport;biological regulation;cation homeostasis;cation transport;cell growth;cellular cation homeostasis;cellular chemical homeostasis;cellular component assembly;cellular component organization;cellular component organization or biogenesis;cellular homeostasis;cellular ion homeostasis;cellular metabolic process;cellular monovalent inorganic cation homeostasis;cel…	active transmembrane transporter activity;ATPase activity;ATPase activity, coupled;ATPase activity, coupled to movement of substances;ATPase activity, coupled to transmembrane movement of ions;ATPase activity, coupled to transmembrane movement of substances;catalytic activity;cation transmembrane transporter activity;cation-transporting ATPase activity;hydrogen ion transmembrane transporter activ…	cell part;cytoplasmic part;fungal-type vacuole;fungal-type vacuole membrane;integral to membrane;intracellular membrane-bounded organelle;intracellular organelle;intracellular organelle part;intracellular part;intrinsic to membrane;lytic vacuole;macromolecular complex;membrane;membrane part;membrane-bounded organelle;organelle;organelle membrane;organelle part;protein complex;proton-transporting …	Collecting duct acid secretion;Epithelial cell signaling in Helicobacter pylori infection;ko05152;Lysosome;Oxidative phosphorylation;Phagosome;Rheumatoid arthritis;Vibrio cholerae infection	25.8535	25.004	25.5476
P38724	VIP1_YEAST	VIP1	41.2	129.75	42	biosynthetic process;inositol phosphate biosynthetic process;inositol phosphate metabolic process;metabolic process;organophosphate biosynthetic process;organophosphate metabolic process	acid phosphatase activity;adenyl nucleotide binding;adenyl ribonucleotide binding;ATP binding;binding;catalytic activity;diphosphoinositol-pentakisphosphate kinase activity;hydrolase activity;hydrolase activity, acting on ester bonds;inositol heptakisphosphate kinase activity;inositol hexakisphosphate 1-kinase activity;inositol hexakisphosphate 3-kinase activity;inositol hexakisphosphate 4-kinase…	cell part;cytoplasm;cytoskeleton;intracellular non-membrane-bounded organelle;intracellular organelle;intracellular part;non-membrane-bounded organelle;organelle		21.2463	22.9192	23.0617
P0CX60	VDAC1_YEAST	POR1	96.1	30.428	24	apoptosis;biological regulation;cell death;cell redox homeostasis;cellular component organization;cellular component organization at cellular level;cellular component organization or biogenesis;cellular component organization or biogenesis at cellular level;cellular homeostasis;cellular process;death;DNA transport;establishment of localization;homeostatic process;ion transport;mitochondrion organ…	anion channel activity;anion transmembrane transporter activity;channel activity;gated channel activity;ion channel activity;ion transmembrane transporter activity;passive transmembrane transporter activity;porin activity;substrate-specific channel activity;substrate-specific transmembrane transporter activity;substrate-specific transporter activity;transmembrane transporter activity;transporter …	cell part;cytoplasmic part;integral to membrane;integral to mitochondrial membrane;integral to mitochondrial outer membrane;integral to organelle membrane;intracellular membrane-bounded organelle;intracellular organelle;intracellular organelle part;intracellular part;intrinsic to membrane;intrinsic to mitochondrial outer membrane;intrinsic to organelle membrane;macromolecular complex;membrane;mem…		26.6647	28.0084	25.5793
P38737	VATH_YEAST	VMA13	58.2	54.415	28	ATP hydrolysis coupled proton transport;biological regulation;cation homeostasis;cation transport;cellular cation homeostasis;cellular chemical homeostasis;cellular homeostasis;cellular ion homeostasis;cellular monovalent inorganic cation homeostasis;cellular process;chemical homeostasis;energy coupled proton transport, against electrochemical gradient;establishment of localization;homeostatic pr…	active transmembrane transporter activity;ATPase activity;ATPase activity, coupled;ATPase activity, coupled to movement of substances;ATPase activity, coupled to transmembrane movement of ions;ATPase activity, coupled to transmembrane movement of substances;catalytic activity;cation transmembrane transporter activity;cation-transporting ATPase activity;hydrogen ion transmembrane transporter activ…	cell part;cytoplasmic part;fungal-type vacuole membrane;intracellular organelle part;intracellular part;macromolecular complex;membrane;membrane part;organelle membrane;organelle part;protein complex;proton-transporting two-sector ATPase complex, catalytic domain;proton-transporting V-type ATPase, V1 domain;vacuolar membrane;vacuolar part;vacuolar proton-transporting V-type ATPase, V1 domain	Epithelial cell signaling in Helicobacter pylori infection;ko05152;Lysosome;Oxidative phosphorylation;Phagosome;Rheumatoid arthritis;Vibrio cholerae infection	23.793	24.9684	24.7292
Q08818	VATG_YEAST	VMA10	50	12.713	10	biological regulation;cation homeostasis;cellular cation homeostasis;cellular chemical homeostasis;cellular homeostasis;cellular ion homeostasis;cellular monovalent inorganic cation homeostasis;cellular process;chemical homeostasis;homeostatic process;intracellular pH reduction;ion homeostasis;monovalent inorganic cation homeostasis;pH reduction;regulation of biological quality;regulation of cell…	active transmembrane transporter activity;ATPase activity;ATPase activity, coupled;ATPase activity, coupled to movement of substances;ATPase activity, coupled to transmembrane movement of ions;ATPase activity, coupled to transmembrane movement of substances;catalytic activity;cation transmembrane transporter activity;cation-transporting ATPase activity;hydrogen ion transmembrane transporter activ…	cell part;cytoplasmic part;intracellular organelle part;intracellular part;macromolecular complex;membrane part;organelle part;protein complex;proton-transporting two-sector ATPase complex, catalytic domain;proton-transporting V-type ATPase, V1 domain;vacuolar part;vacuolar proton-transporting V-type ATPase, V1 domain	Collecting duct acid secretion;Epithelial cell signaling in Helicobacter pylori infection;Oxidative phosphorylation;Phagosome;Rheumatoid arthritis;Vibrio cholerae infection	22.0046	23.1978	21.6718
P32319	VATE_YEAST	VMA4	77.3	26.471	22	ATP hydrolysis coupled proton transport;biological regulation;cation homeostasis;cation transport;cellular cation homeostasis;cellular chemical homeostasis;cellular homeostasis;cellular ion homeostasis;cellular monovalent inorganic cation homeostasis;cellular process;chemical homeostasis;energy coupled proton transport, against electrochemical gradient;establishment of localization;homeostatic pr…	active transmembrane transporter activity;ATPase activity;ATPase activity, coupled;ATPase activity, coupled to movement of substances;ATPase activity, coupled to transmembrane movement of ions;ATPase activity, coupled to transmembrane movement of substances;catalytic activity;cation transmembrane transporter activity;cation-transporting ATPase activity;hydrogen ion transmembrane transporter activ…	cell part;cytoplasmic part;fungal-type vacuole membrane;intracellular organelle part;intracellular part;macromolecular complex;membrane;membrane part;organelle membrane;organelle part;protein complex;proton-transporting two-sector ATPase complex, catalytic domain;proton-transporting V-type ATPase, V1 domain;vacuolar membrane;vacuolar part;vacuolar proton-transporting V-type ATPase, V1 domain	Collecting duct acid secretion;Epithelial cell signaling in Helicobacter pylori infection;Oxidative phosphorylation;Phagosome;Rheumatoid arthritis;Vibrio cholerae infection	26.5767	26.4822	26.1446
P02361	VATD_YEAST	VMA8	60.9	29.194	12	biological regulation;cation homeostasis;cellular cation homeostasis;cellular chemical homeostasis;cellular homeostasis;cellular ion homeostasis;cellular monovalent inorganic cation homeostasis;cellular process;chemical homeostasis;homeostatic process;intracellular pH reduction;ion homeostasis;monovalent inorganic cation homeostasis;pH reduction;regulation of biological quality;regulation of cell…	active transmembrane transporter activity;ATPase activity;ATPase activity, coupled;ATPase activity, coupled to movement of substances;ATPase activity, coupled to transmembrane movement of ions;ATPase activity, coupled to transmembrane movement of substances;catalytic activity;cation transmembrane transporter activity;cation-transporting ATPase activity;hydrogen ion transmembrane transporter activ…	cell part;cytoplasmic part;fungal-type vacuole membrane;intracellular organelle part;intracellular part;macromolecular complex;membrane;membrane part;organelle membrane;organelle part;protein complex;proton-transporting two-sector ATPase complex, catalytic domain;proton-transporting V-type ATPase, V1 domain;vacuolar membrane;vacuolar part;vacuolar proton-transporting V-type ATPase, V1 domain	Collecting duct acid secretion;Epithelial cell signaling in Helicobacter pylori infection;Oxidative phosphorylation;Phagosome;Rheumatoid arthritis;Vibrio cholerae infection	21.4727	23.0065	24.1453
P0CX66	VATC_YEAST	VMA5	60.5	44.188	22	ATP hydrolysis coupled proton transport;biological regulation;cation homeostasis;cation transport;cellular cation homeostasis;cellular chemical homeostasis;cellular homeostasis;cellular ion homeostasis;cellular monovalent inorganic cation homeostasis;cellular process;chemical homeostasis;energy coupled proton transport, against electrochemical gradient;establishment of localization;homeostatic pr…	active transmembrane transporter activity;adenyl nucleotide binding;adenyl ribonucleotide binding;ATP binding;ATPase activity;ATPase activity, coupled;ATPase activity, coupled to movement of substances;ATPase activity, coupled to transmembrane movement of ions;ATPase activity, coupled to transmembrane movement of substances;binding;catalytic activity;cation transmembrane transporter activity;cati…	cell part;cytoplasmic part;fungal-type vacuole membrane;intracellular organelle part;intracellular part;macromolecular complex;membrane;membrane part;organelle membrane;organelle part;protein complex;proton-transporting two-sector ATPase complex, catalytic domain;proton-transporting V-type ATPase, V1 domain;vacuolar membrane;vacuolar part;vacuolar proton-transporting V-type ATPase, V1 domain	Collecting duct acid secretion;Epithelial cell signaling in Helicobacter pylori infection;Oxidative phosphorylation;Phagosome;Rheumatoid arthritis;Vibrio cholerae infection	25.3759	24.694	25.7441
Q08756	VATB_YEAST	VMA2	83.4	57.749	45	ATP hydrolysis coupled proton transport;ATP metabolic process;biological regulation;calcium ion homeostasis;cation homeostasis;cation transport;cellular calcium ion homeostasis;cellular cation homeostasis;cellular chemical homeostasis;cellular divalent inorganic cation homeostasis;cellular homeostasis;cellular ion homeostasis;cellular metabolic process;cellular metal ion homeostasis;cellular mono…	active transmembrane transporter activity;adenyl nucleotide binding;adenyl ribonucleotide binding;ATP binding;ATPase activity;ATPase activity, coupled;ATPase activity, coupled to movement of substances;ATPase activity, coupled to transmembrane movement of ions;ATPase activity, coupled to transmembrane movement of substances;binding;catalytic activity;cation transmembrane transporter activity;cati…	cell part;cytoplasmic part;fungal-type vacuole membrane;intracellular organelle part;intracellular part;macromolecular complex;membrane;membrane part;organelle membrane;organelle part;protein complex;proton-transporting two-sector ATPase complex, catalytic domain;proton-transporting V-type ATPase, V1 domain;vacuolar membrane;vacuolar part;vacuolar proton-transporting V-type ATPase, V1 domain	Collecting duct acid secretion;Epithelial cell signaling in Helicobacter pylori infection;Oxidative phosphorylation;Phagosome;Rheumatoid arthritis;Vibrio cholerae infection	27.8379	27.5472	27.3264
Q08750	VATA_YEAST	VMA1	71.1	118.64	78	ATP hydrolysis coupled proton transport;ATP metabolic process;biological regulation;cation homeostasis;cation transport;cellular cation homeostasis;cellular chemical homeostasis;cellular homeostasis;cellular ion homeostasis;cellular macromolecule metabolic process;cellular metabolic process;cellular monovalent inorganic cation homeostasis;cellular nitrogen compound metabolic process;cellular proc…	active transmembrane transporter activity;adenyl nucleotide binding;adenyl ribonucleotide binding;ATP binding;ATPase activity;ATPase activity, coupled;ATPase activity, coupled to movement of substances;ATPase activity, coupled to transmembrane movement of ions;ATPase activity, coupled to transmembrane movement of substances;binding;catalytic activity;cation transmembrane transporter activity;cati…	cell part;cytoplasmic part;endomembrane system;fungal-type vacuole membrane;intracellular organelle part;intracellular part;macromolecular complex;membrane;membrane part;organelle membrane;organelle part;protein complex;proton-transporting two-sector ATPase complex, catalytic domain;proton-transporting V-type ATPase, V1 domain;vacuolar membrane;vacuolar part;vacuolar proton-transporting V-type AT…	Collecting duct acid secretion;Epithelial cell signaling in Helicobacter pylori infection;Oxidative phosphorylation;Phagosome;Rheumatoid arthritis;Vibrio cholerae infection	28.1282	28.6823	28.4204
P02343	VAC8_YEAST	VAC8	42	63.207	18	autophagy;catabolic process;cell communication;cellular catabolic process;cellular component assembly;cellular component assembly at cellular level;cellular component organization;cellular component organization at cellular level;cellular component organization or biogenesis;cellular component organization or biogenesis at cellular level;cellular membrane fusion;cellular membrane organization;cel…	binding;protein anchor;protein binding	cell part;cytoplasmic part;fungal-type vacuole membrane;intracellular organelle part;intracellular part;macromolecular complex;membrane;membrane part;Myo2p-Vac17p-Vac8p transport complex;nucleus-vacuole junction;organelle membrane;organelle membrane contact site;organelle part;protein complex;vacuolar membrane;vacuolar part	Regulation of autophagy	20.5757	23.6589	20.3226
P87262	VA0D_YEAST	VMA6	60.9	39.79	14	ATP hydrolysis coupled proton transport;biological regulation;cation homeostasis;cation transport;cellular cation homeostasis;cellular chemical homeostasis;cellular homeostasis;cellular ion homeostasis;cellular monovalent inorganic cation homeostasis;cellular process;chemical homeostasis;energy coupled proton transport, against electrochemical gradient;establishment of localization;establishment …	active transmembrane transporter activity;ATPase activity;ATPase activity, coupled;ATPase activity, coupled to movement of substances;ATPase activity, coupled to transmembrane movement of ions;ATPase activity, coupled to transmembrane movement of substances;catalytic activity;cation transmembrane transporter activity;cation-transporting ATPase activity;hydrogen ion transmembrane transporter activ…	cell part;cytoplasmic part;fungal-type vacuole membrane;intracellular organelle part;intracellular part;macromolecular complex;membrane;membrane part;organelle membrane;organelle part;protein complex;proton-transporting two-sector ATPase complex, proton-transporting domain;proton-transporting V-type ATPase, V0 domain;vacuolar membrane;vacuolar part;vacuolar proton-transporting V-type ATPase, V0 d…	Collecting duct acid secretion;Epithelial cell signaling in Helicobacter pylori infection;ko05152;Lysosome;Oxidative phosphorylation;Phagosome;Rheumatoid arthritis;Vibrio cholerae infection	22.8415	23.1996	23.3321
P32319	UTP9_YEAST	UTP9	20.3	65.271	10	biological regulation;biosynthetic process;cellular biosynthetic process;cellular macromolecule biosynthetic process;cellular macromolecule metabolic process;cellular metabolic process;cellular nitrogen compound metabolic process;cellular process;macromolecule biosynthetic process;macromolecule metabolic process;maturation of SSU-rRNA;maturation of SSU-rRNA from tricistronic rRNA transcript (SSU-…	binding;nucleic acid binding;RNA binding;snoRNA binding	cell part;chromatin;chromosomal part;heterochromatin;intracellular non-membrane-bounded organelle;intracellular organelle;intracellular organelle part;intracellular part;macromolecular complex;non-membrane-bounded organelle;nuclear part;nucleolar part;nucleolus;organelle;organelle part;preribosome;protein complex;rDNA heterochromatin;ribonucleoprotein complex;small-subunit processome;t-UTP complex	Ribosome biogenesis in eukaryotes	20.6589	22.5564	24.1323
P32319	UTP4_YEAST	UTP4	29.9	87.8	21	biological regulation;biosynthetic process;cellular biosynthetic process;cellular macromolecule biosynthetic process;cellular macromolecule metabolic process;cellular metabolic process;cellular nitrogen compound metabolic process;cellular process;macromolecule biosynthetic process;macromolecule metabolic process;maturation of SSU-rRNA;maturation of SSU-rRNA from tricistronic rRNA transcript (SSU-…		cell part;intracellular non-membrane-bounded organelle;intracellular organelle;intracellular organelle part;intracellular part;macromolecular complex;non-membrane-bounded organelle;nuclear part;nucleolar part;nucleolus;organelle;organelle part;preribosome;protein complex;ribonucleoprotein complex;small-subunit processome;t-UTP complex	Ribosome biogenesis in eukaryotes	20.5891	22.0591	21.0971
Q08776	UTP22_YEAST	UTP22	28.7	140.48	25	cellular macromolecule metabolic process;cellular metabolic process;cellular nitrogen compound metabolic process;cellular process;establishment of localization;establishment of localization in cell;establishment of RNA localization;intracellular transport;macromolecule metabolic process;maturation of SSU-rRNA;maturation of SSU-rRNA from tricistronic rRNA transcript (SSU-rRNA, 5.8S rRNA, LSU-rRNA)…	binding;nucleic acid binding;RNA binding	cell part;CURI complex;intracellular non-membrane-bounded organelle;intracellular organelle;intracellular organelle part;intracellular part;macromolecular complex;non-membrane-bounded organelle;nuclear part;nucleolar part;nucleolus;organelle;organelle part;preribosome;protein complex;ribonucleoprotein complex;small-subunit processome;UTP-C complex	Ribosome biogenesis in eukaryotes	20.5056	22.064	22.3147
P0CX93	UTP21_YEAST	UTP21	18.3	104.79	13	cellular component biogenesis;cellular component biogenesis at cellular level;cellular component organization or biogenesis;cellular component organization or biogenesis at cellular level;cellular macromolecule metabolic process;cellular metabolic process;cellular nitrogen compound metabolic process;cellular process;macromolecule metabolic process;metabolic process;ncRNA metabolic process;ncRNA p…		cell part;intracellular non-membrane-bounded organelle;intracellular organelle;intracellular organelle part;intracellular part;macromolecular complex;non-membrane-bounded organelle;nuclear part;nucleolar part;nucleolus;organelle;organelle part;preribosome;protein complex;Pwp2p-containing subcomplex of 90S preribosome;ribonucleoprotein complex;small-subunit processome	Ribosome biogenesis in eukaryotes	20.9567	20.7946	20.905
P0CX102	UTP13_YEAST	UTP13	19	91.031	12	cellular macromolecule metabolic process;cellular metabolic process;cellular nitrogen compound metabolic process;cellular process;cleavage involved in rRNA processing;endonucleolytic cleavage in 5'-ETS of tricistronic rRNA transcript (SSU-rRNA, 5.8S rRNA, LSU-rRNA);endonucleolytic cleavage in ITS1 to separate SSU-rRNA from 5.8S rRNA and LSU-rRNA from tricistronic rRNA transcript (SSU-rRNA, 5.8S r…	binding;nucleic acid binding;RNA binding;snoRNA binding	cell part;intracellular non-membrane-bounded organelle;intracellular organelle;intracellular organelle part;intracellular part;macromolecular complex;non-membrane-bounded organelle;nuclear part;nucleolar part;nucleolus;organelle;organelle part;preribosome;protein complex;Pwp2p-containing subcomplex of 90S preribosome;ribonucleoprotein complex;small-subunit processome	Ribosome biogenesis in eukaryotes	20.5736	21.6683	22.0243
P0CX92	UTP12_YEAST	DIP2	20.4	106.34	15	cellular macromolecule metabolic process;cellular metabolic process;cellular nitrogen compound metabolic process;cellular process;cleavage involved in rRNA processing;endonucleolytic cleavage in 5'-ETS of tricistronic rRNA transcript (SSU-rRNA, 5.8S rRNA, LSU-rRNA);endonucleolytic cleavage in ITS1 to separate SSU-rRNA from 5.8S rRNA and LSU-rRNA from tricistronic rRNA transcript (SSU-rRNA, 5.8S r…	binding;nucleic acid binding;RNA binding;snoRNA binding	cell part;intracellular non-membrane-bounded organelle;intracellular organelle;intracellular organelle part;intracellular part;macromolecular complex;non-membrane-bounded organelle;nuclear part;nucleolar part;nucleolus;organelle;organelle part;preribosome;protein complex;Pwp2p-containing subcomplex of 90S preribosome;ribonucleoprotein complex;small-subunit processome	Ribosome biogenesis in eukaryotes	20.87	21.0055	22.2114
P02330	URA8_YEAST	URA8	37.7	64.51	23	amine metabolic process;biosynthetic process;carboxylic acid metabolic process;cellular amine metabolic process;cellular amino acid metabolic process;cellular aromatic compound metabolic process;cellular biosynthetic process;cellular ketone metabolic process;cellular lipid metabolic process;cellular metabolic process;cellular nitrogen compound biosynthetic process;cellular nitrogen compound metab…	adenyl nucleotide binding;adenyl ribonucleotide binding;ATP binding;binding;catalytic activity;CTP synthase activity;ligase activity;ligase activity, forming carbon-nitrogen bonds;nucleotide binding;purine nucleotide binding;purine ribonucleoside triphosphate binding;purine ribonucleotide binding;ribonucleotide binding	cell part;cytoplasmic part;cytosol;intracellular part	Pyrimidine metabolism	21.8451	23.2658	21.2405
P0CX55	URA7_YEAST	URA7	53.9	64.71	31	amine metabolic process;biosynthetic process;carboxylic acid metabolic process;cellular amine metabolic process;cellular amino acid metabolic process;cellular aromatic compound metabolic process;cellular biosynthetic process;cellular ketone metabolic process;cellular lipid metabolic process;cellular metabolic process;cellular nitrogen compound biosynthetic process;cellular nitrogen compound metab…	adenyl nucleotide binding;adenyl ribonucleotide binding;ATP binding;binding;catalytic activity;CTP synthase activity;ligase activity;ligase activity, forming carbon-nitrogen bonds;nucleotide binding;purine nucleotide binding;purine ribonucleoside triphosphate binding;purine ribonucleotide binding;ribonucleotide binding		Pyrimidine metabolism	24.5542	25.0421	24.5353
P0CX89	UPP_YEAST	FUR1	66.2	24.594	15	biosynthetic process;cellular biosynthetic process;cellular metabolic compound salvage;cellular metabolic process;cellular nitrogen compound biosynthetic process;cellular nitrogen compound metabolic process;cellular process;heterocycle biosynthetic process;heterocycle metabolic process;metabolic process;nitrogen compound metabolic process;nucleobase-containing compound biosynthetic process;nucleo…	binding;catalytic activity;GTP binding;guanyl nucleotide binding;guanyl ribonucleotide binding;nucleotide binding;purine nucleotide binding;purine ribonucleoside triphosphate binding;purine ribonucleotide binding;ribonucleotide binding;transferase activity;transferase activity, transferring glycosyl groups;transferase activity, transferring pentosyl groups;uracil phosphoribosyltransferase activity	cell part;intracellular	Pyrimidine metabolism	23.6459	24.2791	24.1384
P0CX49	UGPA1_YEAST	UGP1	75.4	55.987	38	1,6-beta-glucan biosynthetic process;1,6-beta-glucan metabolic process;alcohol metabolic process;beta-glucan biosynthetic process;beta-glucan metabolic process;biosynthetic process;carbohydrate biosynthetic process;carbohydrate metabolic process;cellular biosynthetic process;cellular carbohydrate biosynthetic process;cellular carbohydrate metabolic process;cellular glucan metabolic process;cellul…	binding;catalytic activity;cation binding;ion binding;metal ion binding;nucleotidyltransferase activity;transferase activity;transferase activity, transferring phosphorus-containing groups;uridylyltransferase activity;UTP:glucose-1-phosphate uridylyltransferase activity;UTP-monosaccharide-1-phosphate uridylyltransferase activity		Amino sugar and nucleotide sugar metabolism;Galactose metabolism;Pentose and glucuronate interconversions;Starch and sucrose metabolism	26.6132	26.298	26.7539
P02360	UCRI_YEAST	RIP1	50.2	23.365	12	aerobic respiration;cellular metabolic process;cellular process;cellular respiration;electron transport chain;energy derivation by oxidation of organic compounds;generation of precursor metabolites and energy;metabolic process;mitochondrial electron transport, ubiquinol to cytochrome c;oxidation-reduction process;respiratory electron transport chain	2 iron, 2 sulfur cluster binding;binding;catalytic activity;cation binding;cation transmembrane transporter activity;hydrogen ion transmembrane transporter activity;inorganic cation transmembrane transporter activity;ion binding;ion transmembrane transporter activity;iron-sulfur cluster binding;metal cluster binding;metal ion binding;monovalent inorganic cation transmembrane transporter activity;…	cell part;cytoplasmic part;intracellular membrane-bounded organelle;intracellular organelle;intracellular organelle part;intracellular part;macromolecular complex;membrane part;membrane-bounded organelle;mitochondrial membrane part;mitochondrial part;mitochondrial respiratory chain complex III;mitochondrion;organelle;organelle part;protein complex;respiratory chain complex III	Alzheimer's disease;Cardiac muscle contraction;Huntington's disease;Oxidative phosphorylation;Parkinson's disease	22.3715	22.4864	21.592
P38631	UBX1_YEAST	SHP1	57	46.987	18	anatomical structure development;anatomical structure formation involved in morphogenesis;ascospore formation;attachment of spindle microtubules to chromosome;autophagic vacuole assembly;autophagy;biological regulation;carbohydrate metabolic process;catabolic process;cell cycle process;cell development;cell differentiation;cellular carbohydrate metabolic process;cellular catabolic process;cellula…	enzyme regulator activity;phosphatase regulator activity;protein phosphatase regulator activity;protein phosphatase type 1 regulator activity	cell part;cytoplasm;intracellular membrane-bounded organelle;intracellular organelle;intracellular part;membrane-bounded organelle;nucleus;organelle	Protein processing in endoplasmic reticulum	21.1224	23.0731	21.8325
Q12444	UBP6_YEAST	UBP6	57.3	57.11	25	biological regulation;catabolic process;cellular catabolic process;cellular macromolecule catabolic process;cellular macromolecule metabolic process;cellular metabolic process;cellular process;cellular protein metabolic process;macromolecule catabolic process;macromolecule metabolic process;macromolecule modification;metabolic process;modification-dependent macromolecule catabolic process;modific…	catalytic activity;cysteine-type peptidase activity;hydrolase activity;peptidase activity;peptidase activity, acting on L-amino acid peptides;small conjugating protein-specific protease activity;ubiquitin-specific protease activity	cell part;intracellular part;macromolecular complex;proteasome complex;proteasome regulatory particle;protein complex		20.9085	23.5765	21.7212
P87262	UBP2_YEAST	UBP2	20.5	146.35	21	biological regulation;catabolic process;cellular catabolic process;cellular homeostasis;cellular macromolecule catabolic process;cellular macromolecule metabolic process;cellular metabolic process;cellular process;cellular protein metabolic process;homeostatic process;macromolecule catabolic process;macromolecule metabolic process;macromolecule modification;metabolic process;modification-dependen…	catalytic activity;cysteine-type peptidase activity;hydrolase activity;peptidase activity;peptidase activity, acting on L-amino acid peptides;small conjugating protein-specific protease activity;ubiquitin-specific protease activity	cell part;cytoplasm;intracellular part		21.4515	21.866	21.5285
P87262	UBA1_YEAST	UBA1	70.2	114.26	57	cellular macromolecule metabolic process;cellular metabolic process;cellular process;cellular protein metabolic process;macromolecule metabolic process;macromolecule modification;metabolic process;primary metabolic process;protein metabolic process;protein modification by small protein conjugation;protein modification by small protein conjugation or removal;protein modification process;protein ub…	adenyl nucleotide binding;adenyl ribonucleotide binding;ATP binding;binding;catalytic activity;nucleotide binding;purine nucleotide binding;purine ribonucleoside triphosphate binding;purine ribonucleotide binding;ribonucleotide binding;small protein activating enzyme activity;ubiquitin activating enzyme activity	cell part;cytoplasm;intracellular membrane-bounded organelle;intracellular organelle;intracellular part;membrane-bounded organelle;nucleus;organelle	Parkinson's disease;Ubiquitin mediated proteolysis	25.1151	25.6755	25.9873
P38747	UAP1_YEAST	QRI1	53	53.475	23	alcohol biosynthetic process;alcohol metabolic process;amino sugar biosynthetic process;amino sugar metabolic process;biosynthetic process;carbohydrate biosynthetic process;carbohydrate metabolic process;cellular biosynthetic process;cellular carbohydrate biosynthetic process;cellular carbohydrate metabolic process;cellular metabolic process;cellular nitrogen compound metabolic process;cellular p…	catalytic activity;nucleotidyltransferase activity;transferase activity;transferase activity, transferring phosphorus-containing groups;UDP-N-acetylglucosamine diphosphorylase activity;uridylyltransferase activity	cell part;cytoplasm;intracellular part	Amino sugar and nucleotide sugar metabolism	21.7476	23.0953	23.3635
P32319	TUP1_YEAST	TUP1	54.1	78.307	28	ATP-dependent chromatin remodeling;biological regulation;carbon catabolite regulation of transcription;carbon catabolite regulation of transcription from RNA polymerase II promoter;carbon catabolite repression of transcription;carbon catabolite repression of transcription from RNA polymerase II promoter;cell communication;cellular component assembly;cellular component assembly at cellular level;c…	binding;enzyme binding;histone binding;histone deacetylase binding;lipid binding;phosphatidylinositol binding;phosphatidylinositol-3,5-bisphosphate binding;phospholipid binding;protein binding;protein binding transcription factor activity;RNA polymerase II transcription factor binding transcription factor activity;RNA polymerase II transcription factor binding transcription factor activity involv…	cell part;intracellular membrane-bounded organelle;intracellular organelle;intracellular organelle part;intracellular part;macromolecular complex;membrane-bounded organelle;nuclear part;nucleoplasm part;nucleus;organelle;organelle part;protein complex;transcriptional repressor complex	Cell cycle - yeast	21.3765	24.238	23.2595
Q08812	TTL_YEAST	PBY1	21.8	86.352	12	cellular macromolecule metabolic process;cellular metabolic process;cellular process;cellular protein metabolic process;macromolecule metabolic process;macromolecule modification;metabolic process;primary metabolic process;protein metabolic process;protein modification process	acid-amino acid ligase activity;catalytic activity;hydrolase activity;ligase activity;ligase activity, forming carbon-nitrogen bonds;tubulin-tyrosine ligase activity	cell part;cytoplasmic mRNA processing body;cytoplasmic part;intracellular non-membrane-bounded organelle;intracellular organelle;intracellular part;macromolecular complex;non-membrane-bounded organelle;organelle;ribonucleoprotein complex;RNA granule		20.8577	20.6056	20.6242
Q12426	TSL1_YEAST	TSL1	42.3	123.02	42	biological regulation;biosynthetic process;carbohydrate biosynthetic process;carbohydrate metabolic process;cellular biosynthetic process;cellular carbohydrate biosynthetic process;cellular carbohydrate metabolic process;cellular metabolic process;cellular process;dephosphorylation;disaccharide biosynthetic process;disaccharide metabolic process;glycoside biosynthetic process;glycoside metabolic …	catalytic activity;enzyme regulator activity	alpha,alpha-trehalose-phosphate synthase complex (UDP-forming);cell part;cytoplasmic part;intracellular part;macromolecular complex;protein complex	Starch and sucrose metabolism	25.7189	27.0214	25.9468
P32319	TSA1_YEAST	TSA1	76.5	21.589	19	aging;biological regulation;cell aging;cell communication;cell cycle checkpoint;cell redox homeostasis;cellular homeostasis;cellular macromolecule metabolic process;cellular metabolic process;cellular nitrogen compound metabolic process;cellular process;cellular protein metabolic process;cellular response to chemical stimulus;cellular response to external stimulus;cellular response to extracellul…	antioxidant activity;binding;catalytic activity;oxidoreductase activity;oxidoreductase activity, acting on paired donors, with incorporation or reduction of molecular oxygen;oxidoreductase activity, acting on peroxide as acceptor;peroxidase activity;peroxiredoxin activity;protein binding;ribonucleoprotein binding;ribosome binding;thioredoxin peroxidase activity;unfolded protein binding	cell part;cytoplasm;cytoplasmic part;cytosol;intracellular part;macromolecular complex;polysome;ribonucleoprotein complex		28.3907	27.0895	28.2775
P0CX81	TRXB1_YEAST	TRR1	54.2	34.238	16	biological regulation;cell redox homeostasis;cellular homeostasis;cellular metabolic process;cellular process;cellular response to chemical stimulus;cellular response to oxidative stress;cellular response to oxygen radical;cellular response to reactive oxygen species;cellular response to stimulus;cellular response to stress;cellular response to superoxide;homeostatic process;metabolic process;rea…	antioxidant activity;binding;catalytic activity;cation binding;coenzyme binding;cofactor binding;ferrous iron binding;flavin adenine dinucleotide binding;ion binding;iron ion binding;metal ion binding;oxidoreductase activity;oxidoreductase activity, acting on a sulfur group of donors;oxidoreductase activity, acting on a sulfur group of donors, NAD or NADP as acceptor;oxidoreductase activity, acti…	cell part;cytoplasmic part;cytosol;intracellular organelle part;intracellular part;membrane-enclosed lumen;mitochondrial intermembrane space;mitochondrial part;organelle envelope lumen;organelle part	Pyrimidine metabolism;Selenocompound metabolism	25.3284	25.0544	26.0996
P32319	TRX2_YEAST	TRX2	65.4	11.204	8	amine metabolic process;biological regulation;biosynthetic process;carboxylic acid metabolic process;cell redox homeostasis;cellular amine metabolic process;cellular amino acid metabolic process;cellular biosynthetic process;cellular component organization;cellular component organization at cellular level;cellular component organization or biogenesis;cellular component organization or biogenesis …	catalytic activity;disulfide oxidoreductase activity;oxidoreductase activity;oxidoreductase activity, acting on a sulfur group of donors;protein disulfide oxidoreductase activity	cell part;cytoplasmic part;cytosol;fungal-type vacuole;Golgi apparatus part;Golgi membrane;intracellular membrane-bounded organelle;intracellular organelle;intracellular organelle part;intracellular part;lytic vacuole;membrane;membrane-bounded organelle;nucleus;organelle;organelle membrane;organelle part;storage vacuole;vacuole		22.7279	23.1705	24.2327
P38783	TRX1_YEAST	TRX1	65	11.235	10	biological regulation;biosynthetic process;cell redox homeostasis;cellular biosynthetic process;cellular component organization;cellular component organization at cellular level;cellular component organization or biogenesis;cellular component organization or biogenesis at cellular level;cellular homeostasis;cellular macromolecule metabolic process;cellular membrane fusion;cellular membrane organi…	catalytic activity;disulfide oxidoreductase activity;oxidoreductase activity;oxidoreductase activity, acting on a sulfur group of donors;protein disulfide oxidoreductase activity	cell part;cytoplasmic part;cytosol;fungal-type vacuole;Golgi apparatus part;Golgi membrane;intracellular membrane-bounded organelle;intracellular organelle;intracellular organelle part;intracellular part;lytic vacuole;membrane;membrane-bounded organelle;membrane-enclosed lumen;mitochondrial intermembrane space;mitochondrial part;nucleus;organelle;organelle envelope lumen;organelle membrane;organe…		25.0251	25.5726	25.0886
Q12450	TRPG_YEAST	TRP3	55	53.489	22	amine biosynthetic process;amine metabolic process;aromatic amino acid family biosynthetic process;aromatic amino acid family metabolic process;aromatic compound biosynthetic process;biosynthetic process;carboxylic acid biosynthetic process;carboxylic acid metabolic process;cellular amine metabolic process;cellular amino acid biosynthetic process;cellular amino acid metabolic process;cellular aro…	anthranilate synthase activity;carbon-carbon lyase activity;carboxy-lyase activity;catalytic activity;indole-3-glycerol-phosphate synthase activity;lyase activity;oxo-acid-lyase activity;transferase activity	anthranilate synthase complex;cell part;cytoplasmic part;intracellular part;macromolecular complex;protein complex	Phenylalanine, tyrosine and tryptophan biosynthesis	22.9933	23.3978	23.477
P0CX55	TRPE_YEAST	TRP2	51.7	56.767	27	amine biosynthetic process;amine metabolic process;aromatic amino acid family biosynthetic process;aromatic amino acid family metabolic process;aromatic compound biosynthetic process;biosynthetic process;carboxylic acid biosynthetic process;carboxylic acid metabolic process;cellular amine metabolic process;cellular amino acid biosynthetic process;cellular amino acid metabolic process;cellular aro…	anthranilate synthase activity;carbon-carbon lyase activity;catalytic activity;lyase activity;oxo-acid-lyase activity	anthranilate synthase complex;cell part;cytoplasmic part;intracellular part;macromolecular complex;protein complex	Phenylalanine, tyrosine and tryptophan biosynthesis	24.2405	24.3593	24.221
Q08758	TRP_YEAST	TRP5	75.5	76.625	41	amine biosynthetic process;amine metabolic process;aromatic amino acid family biosynthetic process;aromatic amino acid family metabolic process;aromatic compound biosynthetic process;biosynthetic process;carboxylic acid biosynthetic process;carboxylic acid metabolic process;cellular amine metabolic process;cellular amino acid biosynthetic process;cellular amino acid metabolic process;cellular aro…	carbon-oxygen lyase activity;catalytic activity;hydro-lyase activity;lyase activity;tryptophan synthase activity		Glycine, serine and threonine metabolism;Phenylalanine, tyrosine and tryptophan biosynthesis	26.2038	26.3095	26.3114
P02363	TRMB_YEAST	TRM8	45.5	33.391	12	cellular macromolecule metabolic process;cellular metabolic process;cellular nitrogen compound metabolic process;cellular process;macromolecule metabolic process;macromolecule methylation;macromolecule modification;metabolic process;methylation;ncRNA metabolic process;ncRNA processing;nitrogen compound metabolic process;nucleic acid metabolic process;nucleobase-containing compound metabolic proce…	binding;catalytic activity;methyltransferase activity;nucleic acid binding;RNA binding;RNA methyltransferase activity;S-adenosylmethionine-dependent methyltransferase activity;transferase activity;transferase activity, transferring one-carbon groups;tRNA (guanine) methyltransferase activity;tRNA (guanine-N7-)-methyltransferase activity;tRNA binding;tRNA methyltransferase activity	cell part;cytoplasmic part;intracellular membrane-bounded organelle;intracellular organelle;intracellular part;macromolecular complex;membrane-bounded organelle;methyltransferase complex;nucleus;organelle;protein complex;tRNA methyltransferase complex		21.0632	21.9013	21.4385
P0CS91	TREA_YEAST	NTH1	46.2	85.878	28	carbohydrate catabolic process;carbohydrate metabolic process;catabolic process;cell communication;cellular carbohydrate catabolic process;cellular carbohydrate metabolic process;cellular metabolic process;cellular process;cellular response to chemical stimulus;cellular response to desiccation;cellular response to external stimulus;cellular response to extracellular stimulus;cellular response to …	alpha,alpha-trehalase activity;binding;calcium ion binding;catalytic activity;cation binding;hydrolase activity;hydrolase activity, acting on glycosyl bonds;hydrolase activity, hydrolyzing O-glycosyl compounds;ion binding;metal ion binding;trehalase activity	cell part;cytoplasm;intracellular part	Starch and sucrose metabolism	22.0764	23.0434	22.0553
P02322	TPS3_YEAST	TPS3	31.2	118.83	27	biological regulation;biosynthetic process;carbohydrate biosynthetic process;carbohydrate metabolic process;cellular biosynthetic process;cellular carbohydrate biosynthetic process;cellular carbohydrate metabolic process;cellular metabolic process;cellular process;dephosphorylation;disaccharide biosynthetic process;disaccharide metabolic process;glycoside biosynthetic process;glycoside metabolic …	catalytic activity;enzyme regulator activity	alpha,alpha-trehalose-phosphate synthase complex (UDP-forming);cell part;cytoplasmic part;intracellular part;macromolecular complex;protein complex	Starch and sucrose metabolism	21.3579	23.4071	22.7403
P32478	TPS2_YEAST	TPS2	50.9	102.98	39	biosynthetic process;carbohydrate biosynthetic process;carbohydrate metabolic process;cellular biosynthetic process;cellular carbohydrate biosynthetic process;cellular carbohydrate metabolic process;cellular metabolic process;cellular process;cellular response to heat;cellular response to stimulus;cellular response to stress;dephosphorylation;disaccharide biosynthetic process;disaccharide metabol…	carbohydrate phosphatase activity;catalytic activity;hydrolase activity;hydrolase activity, acting on ester bonds;phosphatase activity;phosphoric ester hydrolase activity;trehalose-phosphatase activity	alpha,alpha-trehalose-phosphate synthase complex (UDP-forming);cell part;cytoplasmic part;intracellular part;macromolecular complex;protein complex	Starch and sucrose metabolism	22.8091	24.0554	21.9063
P0CX62	TPS1_YEAST	TPS1	58.8	56.147	24	biosynthetic process;carbohydrate biosynthetic process;carbohydrate metabolic process;cell communication;cellular biosynthetic process;cellular carbohydrate biosynthetic process;cellular carbohydrate metabolic process;cellular metabolic process;cellular process;cellular response to chemical stimulus;cellular response to desiccation;cellular response to external stimulus;cellular response to extra…	alpha,alpha-trehalose-phosphate synthase (UDP-forming) activity;binding;catalytic activity;glucosyltransferase activity;identical protein binding;protein binding;transferase activity;transferase activity, transferring glycosyl groups;transferase activity, transferring hexosyl groups;UDP-glucosyltransferase activity;UDP-glycosyltransferase activity	alpha,alpha-trehalose-phosphate synthase complex (UDP-forming);cell part;cytoplasmic part;intracellular part;macromolecular complex;protein complex	Starch and sucrose metabolism	21.8632	22.9668	23.4153
P38631	TPM2_YEAST	TPM2	74.5	19.093	11	actin cytoskeleton organization;actin filament bundle assembly;actin filament organization;actin filament-based process;actin polymerization or depolymerization;budding cell apical bud growth;budding cell bud growth;budding cell isotropic bud growth;cellular component assembly;cellular component assembly at cellular level;cellular component organization;cellular component organization at cellular…	actin binding;actin filament binding;actin lateral binding;binding;cytoskeletal protein binding;protein binding	actin filament bundle;actomyosin contractile ring;cell cortex part;cell division site part;cell part;cellular bud neck contractile ring;contractile ring;cytoplasmic part;cytoskeletal part;intracellular organelle part;intracellular part;organelle part		22.8075	21.9234	20.8442
Q12448	TPM1_YEAST	TPM1	83.9	23.54	23	actin cytoskeleton organization;actin filament bundle assembly;actin filament organization;actin filament-based process;actin polymerization or depolymerization;budding cell apical bud growth;budding cell bud growth;budding cell isotropic bud growth;cell growth;cellular component assembly;cellular component assembly at cellular level;cellular component organization;cellular component organization…	actin binding;actin filament binding;actin lateral binding;binding;cytoskeletal protein binding;protein binding	actin filament bundle;actomyosin contractile ring;cell cortex part;cell division site part;cell part;cellular bud neck contractile ring;contractile ring;cytoplasmic part;cytoskeletal part;intracellular organelle part;intracellular part;organelle part		25.6135	25.0415	25.6758
P02331	TPIS_YEAST	TPI1	79.4	26.795	22	alcohol biosynthetic process;alcohol catabolic process;alcohol metabolic process;biosynthetic process;carbohydrate biosynthetic process;carbohydrate catabolic process;carbohydrate metabolic process;catabolic process;cellular biosynthetic process;cellular carbohydrate biosynthetic process;cellular carbohydrate catabolic process;cellular carbohydrate metabolic process;cellular metabolic process;cel…	catalytic activity;intramolecular oxidoreductase activity;intramolecular oxidoreductase activity, interconverting aldoses and ketoses;isomerase activity;triose-phosphate isomerase activity	cell part;cytoplasmic part;intracellular membrane-bounded organelle;intracellular organelle;intracellular part;membrane-bounded organelle;mitochondrion;organelle	Carbon fixation in photosynthetic organisms;Fructose and mannose metabolism;Glycolysis / Gluconeogenesis;Inositol phosphate metabolism	28.4851	28.8425	28.4298
P38631	TPA1_YEAST	TPA1	42.9	74.041	21	biological regulation;catabolic process;cellular catabolic process;cellular component disassembly;cellular component disassembly at cellular level;cellular component organization;cellular component organization at cellular level;cellular component organization or biogenesis;cellular component organization or biogenesis at cellular level;cellular macromolecular complex disassembly;cellular macromo…	binding;carboxylic acid binding;catalytic activity;cation binding;demethylase activity;DNA demethylase activity;ferrous iron binding;ion binding;iron ion binding;L-ascorbic acid binding;metal ion binding;mRNA binding;nucleic acid binding;oxidative DNA demethylase activity;oxidoreductase activity;oxidoreductase activity, acting on paired donors, with incorporation or reduction of molecular oxygen;…	cell part;intracellular membrane-bounded organelle;intracellular organelle;intracellular part;membrane-bounded organelle;nucleus;organelle		20.7779	23.0833	23.4508
P0CS173	TOS1_YEAST	TOS1	17.8	47.994	5			cell part;cell wall;external encapsulating structure;extracellular region;fungal-type cell wall		21.2211	22.608	21.603
P87262	TOP2_YEAST	TOP2	23.7	164.21	34	biological regulation;cell cycle process;cellular component organization;cellular component organization at cellular level;cellular component organization or biogenesis;cellular component organization or biogenesis at cellular level;cellular macromolecule metabolic process;cellular metabolic process;cellular nitrogen compound metabolic process;cellular process;chromatin assembly or disassembly;ch…	adenyl nucleotide binding;adenyl ribonucleotide binding;ATP binding;ATPase activity;ATPase activity, coupled;binding;catalytic activity;cation binding;DNA binding;DNA topoisomerase (ATP-hydrolyzing) activity;DNA topoisomerase activity;DNA-dependent ATPase activity;hydrolase activity;hydrolase activity, acting on acid anhydrides;hydrolase activity, acting on acid anhydrides, in phosphorus-containi…	cell part;chromosomal part;DNA replication termination region;intracellular membrane-bounded organelle;intracellular organelle;intracellular organelle part;intracellular part;membrane-bounded organelle;nuclear chromosome part;nuclear part;nucleus;organelle;organelle part;synaptonemal complex		20.7699	23.4635	22.913
Q08815	TOM71_YEAST	TOM71	22.5	71.855	11	cellular process;establishment of localization;establishment of localization in cell;establishment of protein localization;establishment of protein localization in mitochondrion;establishment of protein localization to organelle;intracellular protein transport;intracellular transport;mitochondrial transport;protein import;protein targeting;protein targeting to mitochondrion;protein transmembrane …	channel activity;macromolecule transmembrane transporter activity;passive transmembrane transporter activity;protein channel activity;protein transmembrane transporter activity;protein transporter activity;substrate-specific transmembrane transporter activity;substrate-specific transporter activity;transmembrane transporter activity;transporter activity	cell part;cytoplasmic part;integral to membrane;integral to mitochondrial membrane;integral to mitochondrial outer membrane;integral to organelle membrane;intracellular organelle part;intracellular part;intrinsic to membrane;intrinsic to mitochondrial outer membrane;intrinsic to organelle membrane;membrane;membrane part;mitochondrial membrane;mitochondrial membrane part;mitochondrial outer membra…		21.7851	21.4053	22.2957
P0CX43	TOM70_YEAST	TOM70	57.2	70.122	38	cellular component organization;cellular component organization at cellular level;cellular component organization or biogenesis;cellular component organization or biogenesis at cellular level;cellular membrane organization;cellular process;establishment of localization;establishment of localization in cell;establishment of protein localization;establishment of protein localization in mitochondrio…	active transmembrane transporter activity;binding;macromolecule transmembrane transporter activity;mitochondrion targeting sequence binding;peptide binding;P-P-bond-hydrolysis-driven protein transmembrane transporter activity;P-P-bond-hydrolysis-driven transmembrane transporter activity;primary active transmembrane transporter activity;protein transmembrane transporter activity;protein transporte…	cell part;cytoplasmic part;integral to membrane;integral to mitochondrial membrane;integral to mitochondrial outer membrane;integral to organelle membrane;intracellular membrane-bounded organelle;intracellular organelle;intracellular organelle part;intracellular part;intrinsic to membrane;intrinsic to mitochondrial outer membrane;intrinsic to organelle membrane;macromolecular complex;membrane;mem…		24.7768	25.5219	25.1521
P38631	TOM40_YEAST	TOM40	48.8	42.038	11	cellular process;establishment of localization;establishment of localization in cell;establishment of protein localization;establishment of protein localization in mitochondrion;establishment of protein localization to organelle;intracellular protein transmembrane transport;intracellular protein transport;intracellular transport;ion transport;mitochondrial transport;protein import;protein import …	channel activity;macromolecule transmembrane transporter activity;passive transmembrane transporter activity;porin activity;protein channel activity;protein transmembrane transporter activity;protein transporter activity;substrate-specific transmembrane transporter activity;substrate-specific transporter activity;transmembrane transporter activity;transporter activity;wide pore channel activity	cell part;cytoplasmic part;cytosol;intracellular organelle part;intracellular part;macromolecular complex;membrane;membrane part;membrane-enclosed lumen;mitochondrial intermembrane space;mitochondrial membrane;mitochondrial membrane part;mitochondrial outer membrane;mitochondrial outer membrane translocase complex;mitochondrial part;organelle envelope lumen;organelle membrane;organelle outer memb…	Amyotrophic lateral sclerosis (ALS)	22.6945	23.9639	22.2421
P0CX117	TOM22_YEAST	TOM22	37.5	16.79	4	cellular component organization;cellular component organization at cellular level;cellular component organization or biogenesis;cellular component organization or biogenesis at cellular level;cellular membrane organization;cellular process;establishment of localization;establishment of localization in cell;establishment of protein localization;establishment of protein localization in mitochondrio…		cell part;cytoplasmic part;integral to membrane;integral to mitochondrial membrane;integral to mitochondrial outer membrane;integral to organelle membrane;intracellular organelle part;intracellular part;intrinsic to membrane;intrinsic to mitochondrial outer membrane;intrinsic to organelle membrane;macromolecular complex;membrane;membrane part;mitochondrial membrane;mitochondrial membrane part;mit…		20.9351	20.526	22.9322
Q08824	TMEDA_YEAST	ERV25	47.9	24.106	8	cellular process;ER to Golgi vesicle-mediated transport;establishment of localization;establishment of localization in cell;establishment of protein localization;Golgi vesicle transport;intracellular transport;protein transport;transport;vesicle-mediated transport		cell part;coated vesicle;cytoplasmic membrane-bounded vesicle;cytoplasmic part;cytoplasmic vesicle;endoplasmic reticulum membrane;endoplasmic reticulum part;ER to Golgi transport vesicle;Golgi apparatus part;Golgi membrane;integral to membrane;intracellular membrane-bounded organelle;intracellular organelle;intracellular organelle part;intracellular part;intrinsic to membrane;membrane;membrane pa…		23.0607	22.1815	23.6977
P0CX105	TMA17_YEAST	TMA17	58.7	16.771	9	cellular component assembly;cellular component assembly at cellular level;cellular component organization;cellular component organization at cellular level;cellular component organization or biogenesis;cellular component organization or biogenesis at cellular level;cellular macromolecular complex assembly;cellular macromolecular complex subunit organization;cellular process;cellular protein compl…	binding;binding, bridging;protein binding;protein binding, bridging	cell part;cytoplasm;intracellular membrane-bounded organelle;intracellular organelle;intracellular part;membrane-bounded organelle;nucleus;organelle		21.3068	22.1375	21.2224
P02305	TKT1_YEAST	TKL1	65.3	73.805	46	alcohol catabolic process;alcohol metabolic process;carbohydrate catabolic process;carbohydrate metabolic process;catabolic process;cellular carbohydrate catabolic process;cellular carbohydrate metabolic process;cellular metabolic process;cellular nitrogen compound metabolic process;cellular process;coenzyme metabolic process;cofactor metabolic process;glucose catabolic process;glucose metabolic …	binding;catalytic activity;cation binding;ion binding;metal ion binding;transferase activity;transferase activity, transferring aldehyde or ketonic groups;transketolase activity	cell part;cytoplasm;intracellular part	Biosynthesis of ansamycins;Carbon fixation in photosynthetic organisms;Pentose phosphate pathway	25.5016	27.327	26.9585
P02378	TIM8_YEAST	TIM8	51.7	9.7638	4	cellular component organization;cellular component organization at cellular level;cellular component organization or biogenesis;cellular component organization or biogenesis at cellular level;cellular membrane organization;cellular process;establishment of localization;establishment of localization in cell;establishment of protein localization;establishment of protein localization in mitochondrio…	binding;cation binding;ion binding;metal ion binding;protein transporter activity;substrate-specific transporter activity;transporter activity	cell part;cytoplasmic part;intracellular organelle part;intracellular part;macromolecular complex;membrane;membrane-enclosed lumen;mitochondrial inner membrane;mitochondrial intermembrane space;mitochondrial intermembrane space protein transporter complex;mitochondrial membrane;mitochondrial part;organelle envelope lumen;organelle inner membrane;organelle membrane;organelle part;protein complex		20.4287	20.0171	21.0426
P87262	TIM50_YEAST	TIM50	33.2	55.098	12	biological regulation;cellular component organization;cellular component organization at cellular level;cellular component organization or biogenesis;cellular component organization or biogenesis at cellular level;cellular membrane organization;cellular process;establishment of localization;establishment of localization in cell;establishment of protein localization;establishment of protein locali…	binding;identical protein binding;mitochondrion targeting sequence binding;peptide binding;protein binding;signal sequence binding	cell part;cytoplasmic part;integral to membrane;intracellular organelle part;intracellular part;intrinsic to membrane;macromolecular complex;membrane;membrane part;mitochondrial inner membrane;mitochondrial inner membrane presequence translocase complex;mitochondrial membrane;mitochondrial membrane part;mitochondrial part;organelle inner membrane;organelle membrane;organelle part;protein complex		21.8129	22.0773	22.4983
P0CX77	TIM44_YEAST	TIM44	49.4	48.854	20	cellular process;establishment of localization;establishment of localization in cell;establishment of protein localization;establishment of protein localization in mitochondrion;establishment of protein localization to organelle;intracellular protein transmembrane transport;intracellular protein transport;intracellular transport;mitochondrial transport;protein import;protein import into mitochond…	active transmembrane transporter activity;adenyl nucleotide binding;adenyl ribonucleotide binding;ATP binding;binding;binding, bridging;chaperone binding;macromolecule transmembrane transporter activity;nucleotide binding;P-P-bond-hydrolysis-driven protein transmembrane transporter activity;P-P-bond-hydrolysis-driven transmembrane transporter activity;primary active transmembrane transporter acti…	cell part;cytoplasmic part;intracellular organelle part;intracellular part;macromolecular complex;membrane;membrane part;mitochondrial inner membrane;mitochondrial membrane;mitochondrial membrane part;mitochondrial part;organelle inner membrane;organelle membrane;organelle part;presequence translocase-associated import motor;protein complex		21.6516	23.2812	22.0438
P02308	THRC_YEAST	THR4	71.6	57.474	40	amine biosynthetic process;amine metabolic process;aspartate family amino acid biosynthetic process;aspartate family amino acid metabolic process;biosynthetic process;carboxylic acid biosynthetic process;carboxylic acid metabolic process;cellular amine metabolic process;cellular amino acid biosynthetic process;cellular amino acid metabolic process;cellular biosynthetic process;cellular ketone met…	binding;carbon-oxygen lyase activity;carbon-oxygen lyase activity, acting on phosphates;catalytic activity;cofactor binding;lyase activity;pyridoxal phosphate binding;threonine synthase activity;vitamin B6 binding;vitamin binding		Glycine, serine and threonine metabolism;Vitamin B6 metabolism	25.5929	26.3496	26.0351
Q12443	THIL_YEAST	ERG10	86.7	41.728	26	alcohol biosynthetic process;alcohol metabolic process;biosynthetic process;cellular alcohol biosynthetic process;cellular alcohol metabolic process;cellular biosynthetic process;cellular metabolic process;cellular process;ergosterol biosynthetic process;ergosterol metabolic process;lipid biosynthetic process;lipid metabolic process;metabolic process;phytosteroid biosynthetic process;phytosteroid…	acetyl-CoA C-acetyltransferase activity;acetyl-CoA C-acyltransferase activity;acetyltransferase activity;binding;C-acetyltransferase activity;C-acyltransferase activity;catalytic activity;cation binding;ion binding;metal ion binding;transferase activity;transferase activity, transferring acyl groups;transferase activity, transferring acyl groups other than amino-acyl groups	cell part;cytoplasm;intracellular part	Benzoate degradation;Butanoate metabolism;Carbon fixation pathways in prokaryotes;Fatty acid metabolism;Glyoxylate and dicarboxylate metabolism;Lysine degradation;Propanoate metabolism;Pyruvate metabolism;Synthesis and degradation of ketone bodies;Terpenoid backbone biosynthesis;Tryptophan metabolism;Two-component system;Valine, leucine and isoleucine degradation	25.967	25.7376	25.5268
P38738	THDH_YEAST	ILV1	58.5	63.83	27	amine biosynthetic process;amine catabolic process;amine metabolic process;aspartate family amino acid catabolic process;aspartate family amino acid metabolic process;biosynthetic process;branched chain family amino acid biosynthetic process;branched chain family amino acid metabolic process;carboxylic acid biosynthetic process;carboxylic acid catabolic process;carboxylic acid metabolic process;c…	ammonia-lyase activity;binding;carbon-nitrogen lyase activity;catalytic activity;cofactor binding;L-threonine ammonia-lyase activity;lyase activity;pyridoxal phosphate binding;vitamin B6 binding;vitamin binding	cell part;cytoplasmic part;intracellular membrane-bounded organelle;intracellular organelle;intracellular part;membrane-bounded organelle;mitochondrion;organelle	Glycine, serine and threonine metabolism;Valine, leucine and isoleucine biosynthesis	23.7269	23.9324	24.7419
P0CX82	TDA3_YEAST	TDA3	40	57.613	16	cellular process;endosome transport;establishment of localization;establishment of localization in cell;intracellular transport;retrograde transport, endosome to Golgi;transport;vesicle-mediated transport	catalytic activity;oxidoreductase activity	cell part;cytoplasm;cytoplasmic part;endosome;intracellular membrane-bounded organelle;intracellular organelle;intracellular part;late endosome;membrane-bounded organelle;organelle		21.4352	21.8464	21.8045
P0CX104	TDA10_YEAST	TDA10	53.1	33.336	11		adenyl nucleotide binding;adenyl ribonucleotide binding;ATP binding;binding;catalytic activity;kinase activity;nucleotide binding;purine nucleotide binding;purine ribonucleoside triphosphate binding;purine ribonucleotide binding;ribonucleotide binding;transferase activity;transferase activity, transferring phosphorus-containing groups	cell part;cytoplasm;intracellular membrane-bounded organelle;intracellular organelle;intracellular part;membrane-bounded organelle;nucleus;organelle		22.8485	21.8164	21.1142
Q08801	TCTP_YEAST	TMA19	61.1	18.741	15	biosynthetic process;cellular biosynthetic process;cellular macromolecule biosynthetic process;cellular macromolecule metabolic process;cellular metabolic process;cellular process;cellular protein metabolic process;cellular response to chemical stimulus;cellular response to oxidative stress;cellular response to stimulus;cellular response to stress;cytoplasmic translation;macromolecule biosyntheti…		cell part;cytoplasmic part;cytoskeletal part;cytosol;intracellular membrane-bounded organelle;intracellular organelle;intracellular organelle part;intracellular part;macromolecular complex;membrane-bounded organelle;microtubule;mitochondrion;organelle;organelle part;protein complex		28.0931	27.1299	26.7992
P0CS130	TCPZ_YEAST	CCT6	48.5	59.923	21	cellular macromolecule metabolic process;cellular metabolic process;cellular process;cellular protein metabolic process;macromolecule metabolic process;metabolic process;primary metabolic process;protein folding;protein metabolic process	adenyl nucleotide binding;adenyl ribonucleotide binding;ATP binding;binding;nucleotide binding;protein binding;purine nucleotide binding;purine ribonucleoside triphosphate binding;purine ribonucleotide binding;ribonucleotide binding;unfolded protein binding	cell part;chaperonin-containing T-complex;cytoplasmic part;cytosolic part;intracellular part;macromolecular complex;protein complex		22.2159	24.0249	24.6068
P02319	TCPQ_YEAST	CCT8	62.7	61.662	29	cellular macromolecule metabolic process;cellular metabolic process;cellular process;cellular protein metabolic process;macromolecule metabolic process;metabolic process;primary metabolic process;protein folding;protein metabolic process	adenyl nucleotide binding;adenyl ribonucleotide binding;ATP binding;binding;nucleotide binding;protein binding;purine nucleotide binding;purine ribonucleoside triphosphate binding;purine ribonucleotide binding;ribonucleotide binding;unfolded protein binding	cell part;chaperonin-containing T-complex;cytoplasmic part;cytosolic part;intracellular part;macromolecular complex;protein complex		22.5945	24.9827	23.8899
Q08773	TCPH_YEAST	CCT7	59.8	59.735	27	cellular macromolecule metabolic process;cellular metabolic process;cellular process;cellular protein metabolic process;macromolecule metabolic process;metabolic process;primary metabolic process;protein folding;protein metabolic process	adenyl nucleotide binding;adenyl ribonucleotide binding;ATP binding;binding;nucleotide binding;protein binding;purine nucleotide binding;purine ribonucleoside triphosphate binding;purine ribonucleotide binding;ribonucleotide binding;unfolded protein binding	cell part;chaperonin-containing T-complex;cytoplasmic part;cytosolic part;intracellular part;macromolecular complex;protein complex		22.3938	24.5134	24.9276
P0CX50	TCPG_YEAST	CCT3	70.8	58.814	37	cellular macromolecule metabolic process;cellular metabolic process;cellular process;cellular protein metabolic process;macromolecule metabolic process;metabolic process;primary metabolic process;protein folding;protein metabolic process	adenyl nucleotide binding;adenyl ribonucleotide binding;ATP binding;binding;nucleotide binding;protein binding;purine nucleotide binding;purine ribonucleoside triphosphate binding;purine ribonucleotide binding;ribonucleotide binding;unfolded protein binding	cell part;chaperonin-containing T-complex;cytoplasmic part;cytosolic part;intracellular part;macromolecular complex;protein complex		23.3701	25.089	24.4195
P0CX63	TCPE_YEAST	CCT5	57.1	61.913	26	cellular macromolecule metabolic process;cellular metabolic process;cellular process;cellular protein metabolic process;macromolecule metabolic process;metabolic process;primary metabolic process;protein folding;protein metabolic process	adenyl nucleotide binding;adenyl ribonucleotide binding;ATP binding;binding;nucleotide binding;protein binding;purine nucleotide binding;purine ribonucleoside triphosphate binding;purine ribonucleotide binding;ribonucleotide binding;unfolded protein binding	cell part;chaperonin-containing T-complex;cytoplasmic part;cytosolic part;intracellular part;macromolecular complex;protein complex		22.9781	24.4995	24.6335
P0CS113	TCPD_YEAST	CCT4	65.5	57.603	30	cellular macromolecule metabolic process;cellular metabolic process;cellular process;cellular protein metabolic process;macromolecule metabolic process;metabolic process;primary metabolic process;protein folding;protein metabolic process	adenyl nucleotide binding;adenyl ribonucleotide binding;ATP binding;binding;nucleotide binding;protein binding;purine nucleotide binding;purine ribonucleoside triphosphate binding;purine ribonucleotide binding;ribonucleotide binding;unfolded protein binding	cell part;chaperonin-containing T-complex;cytoplasmic part;cytosolic part;intracellular part;macromolecular complex;protein complex		23.8674	24.0378	24.1647
P0CX56	TCPB_YEAST	CCT2	70.4	57.203	27	cellular macromolecule metabolic process;cellular metabolic process;cellular process;cellular protein metabolic process;macromolecule metabolic process;metabolic process;primary metabolic process;protein folding;protein metabolic process	adenyl nucleotide binding;adenyl ribonucleotide binding;ATP binding;binding;nucleotide binding;protein binding;purine nucleotide binding;purine ribonucleoside triphosphate binding;purine ribonucleotide binding;ribonucleotide binding;unfolded protein binding	cell part;chaperonin-containing T-complex;cytoplasmic part;cytosolic part;intracellular part;macromolecular complex;protein complex		23.6657	24.9504	25.1054
P0CS114	TCPA_YEAST	TCP1	65.3	60.48	29	cellular macromolecule metabolic process;cellular metabolic process;cellular process;cellular protein metabolic process;macromolecule metabolic process;metabolic process;primary metabolic process;protein folding;protein metabolic process	adenyl nucleotide binding;adenyl ribonucleotide binding;ATP binding;binding;nucleotide binding;protein binding;purine nucleotide binding;purine ribonucleoside triphosphate binding;purine ribonucleotide binding;ribonucleotide binding;unfolded protein binding	cell part;chaperonin-containing T-complex;cytoplasmic part;cytosolic part;intracellular part;macromolecular complex;protein complex		23.6611	24.7628	23.4325
P0CX42	TCB3_YEAST	TCB3	46.3	171.07	53	biological regulation;cellular component organization;cellular component organization or biogenesis;cellular membrane organization;cellular process;endoplasmic reticulum membrane organization;membrane organization;regulation of biological process;regulation of cellular metabolic process;regulation of cellular process;regulation of dephosphorylation;regulation of lipid metabolic process;regulation…	binding;calcium-dependent phospholipid binding;cation binding;ion binding;lipid binding;metal ion binding;phospholipid binding	cell cortex part;cell part;cellular bud;cortical endoplasmic reticulum;cytoplasmic part;endoplasmic reticulum part;integral to membrane;intracellular organelle part;intracellular part;intrinsic to membrane;membrane part;organelle part		23.4659	24.7304	24.2108
P32319	TCB1_YEAST	TCB1	28.9	133.57	27	biological regulation;cellular component organization;cellular component organization or biogenesis;cellular membrane organization;cellular process;endoplasmic reticulum membrane organization;membrane organization;regulation of biological process;regulation of cellular metabolic process;regulation of cellular process;regulation of dephosphorylation;regulation of lipid metabolic process;regulation…	binding;calcium-dependent phospholipid binding;cation binding;ion binding;lipid binding;metal ion binding;phospholipid binding	cell cortex part;cell part;cortical endoplasmic reticulum;cytoplasmic part;endoplasmic reticulum part;integral to membrane;intracellular organelle part;intracellular part;intrinsic to membrane;membrane;membrane part;organelle part;plasma membrane		22.6729	23.5048	22.3246
P0CX75	TBB_YEAST	TUB2	58.2	50.922	20	cell cycle process;cellular component assembly;cellular component assembly at cellular level;cellular component movement;cellular component organization;cellular component organization at cellular level;cellular component organization or biogenesis;cellular component organization or biogenesis at cellular level;cellular macromolecular complex assembly;cellular macromolecular complex subunit organ…	binding;catalytic activity;GTP binding;GTPase activity;guanyl nucleotide binding;guanyl ribonucleotide binding;hydrolase activity;hydrolase activity, acting on acid anhydrides;hydrolase activity, acting on acid anhydrides, in phosphorus-containing anhydrides;nucleoside-triphosphatase activity;nucleotide binding;purine nucleotide binding;purine ribonucleoside triphosphate binding;purine ribonucleo…	cell part;cytoplasmic microtubule;cytoplasmic part;cytoskeletal part;intracellular organelle part;intracellular part;kinetochore microtubule;macromolecular complex;microtubule;microtubule organizing center;nuclear microtubule;nuclear part;organelle part;protein complex;spindle microtubule;spindle pole body;tubulin complex	Gap junction;Pathogenic Escherichia coli infection;Phagosome	25.2836	24.6339	25.0796
P38631	TBA1_YEAST	TUB1	30.4	49.799	19	cell cycle process;cellular component assembly;cellular component assembly at cellular level;cellular component movement;cellular component organization;cellular component organization at cellular level;cellular component organization or biogenesis;cellular component organization or biogenesis at cellular level;cellular macromolecular complex assembly;cellular macromolecular complex subunit organ…	binding;catalytic activity;GTP binding;GTPase activity;guanyl nucleotide binding;guanyl ribonucleotide binding;hydrolase activity;hydrolase activity, acting on acid anhydrides;hydrolase activity, acting on acid anhydrides, in phosphorus-containing anhydrides;nucleoside-triphosphatase activity;nucleotide binding;purine nucleotide binding;purine ribonucleoside triphosphate binding;purine ribonucleo…	cell part;cytoplasmic microtubule;cytoplasmic part;cytoskeletal part;intracellular organelle part;intracellular part;kinetochore microtubule;macromolecular complex;microtubule;microtubule organizing center;nuclear microtubule;nuclear part;organelle part;polar microtubule;protein complex;spindle microtubule;spindle pole body;tubulin complex	Gap junction;Pathogenic Escherichia coli infection;Phagosome	24.5657	23.2205	25.1372
P02324	TAL2_YEAST	NQM1	65.8	37.253	26	alcohol catabolic process;alcohol metabolic process;carbohydrate catabolic process;carbohydrate metabolic process;catabolic process;cellular carbohydrate catabolic process;cellular carbohydrate metabolic process;cellular metabolic process;cellular nitrogen compound metabolic process;cellular process;coenzyme metabolic process;cofactor metabolic process;glucose catabolic process;glucose metabolic …	catalytic activity;sedoheptulose-7-phosphate:D-glyceraldehyde-3-phosphate glyceronetransferase activity;transferase activity;transferase activity, transferring aldehyde or ketonic groups	cell part;cytoplasm;intracellular part	Pentose phosphate pathway	20.544	22.0868	21.0519
P87262	TAL1_YEAST	TAL1	74.6	37.036	38	alcohol catabolic process;alcohol metabolic process;carbohydrate catabolic process;carbohydrate metabolic process;catabolic process;cellular carbohydrate catabolic process;cellular carbohydrate metabolic process;cellular metabolic process;cellular nitrogen compound metabolic process;cellular process;coenzyme metabolic process;cofactor metabolic process;glucose catabolic process;glucose metabolic …	catalytic activity;sedoheptulose-7-phosphate:D-glyceraldehyde-3-phosphate glyceronetransferase activity;transferase activity;transferase activity, transferring aldehyde or ketonic groups	cell part;cytoplasm;intracellular membrane-bounded organelle;intracellular organelle;intracellular part;membrane-bounded organelle;nucleus;organelle	Pentose phosphate pathway	26.3961	27.6696	26.2229
Q12492	T2FA_YEAST	TFG1	12.8	82.193	8	biological regulation;biosynthetic process;cellular biosynthetic process;cellular component assembly;cellular component assembly at cellular level;cellular component organization;cellular component organization at cellular level;cellular component organization or biogenesis;cellular component organization or biogenesis at cellular level;cellular macromolecular complex assembly;cellular macromolec…	binding;catalytic activity;core RNA polymerase binding transcription factor activity;core RNA polymerase II binding transcription factor activity;DNA binding;enzyme activator activity;enzyme regulator activity;nucleic acid binding;phosphatase activator activity;phosphatase regulator activity;protein binding transcription factor activity;protein phosphatase activator activity;protein phosphatase r…	cell part;intracellular organelle part;intracellular part;macromolecular complex;nuclear part;nucleoplasm part;organelle part;protein complex;transcription factor complex;transcription factor TFIIF complex	Basal transcription factors	20.4036	20.4974	20.5209
P87262	SYYC_YEAST	TYS1	59.6	44.019	26	amine metabolic process;amino acid activation;carboxylic acid metabolic process;cellular amine metabolic process;cellular amino acid metabolic process;cellular ketone metabolic process;cellular macromolecule metabolic process;cellular metabolic process;cellular nitrogen compound metabolic process;cellular process;macromolecule metabolic process;metabolic process;ncRNA metabolic process;nitrogen c…	adenyl nucleotide binding;adenyl ribonucleotide binding;aminoacyl-tRNA ligase activity;ATP binding;binding;catalytic activity;ligase activity;ligase activity, forming aminoacyl-tRNA and related compounds;ligase activity, forming carbon-oxygen bonds;nucleotide binding;purine nucleotide binding;purine ribonucleoside triphosphate binding;purine ribonucleotide binding;ribonucleotide binding;tyrosine-…	cell part;cytoplasm;intracellular membrane-bounded organelle;intracellular organelle;intracellular part;membrane-bounded organelle;nucleus;organelle	Aminoacyl-tRNA biosynthesis	24.3303	24.7632	24.2539
P02318	SYWC_YEAST	WRS1	60.2	49.35	30	amine metabolic process;amino acid activation;carboxylic acid metabolic process;cellular amine metabolic process;cellular amino acid metabolic process;cellular ketone metabolic process;cellular macromolecule metabolic process;cellular metabolic process;cellular nitrogen compound metabolic process;cellular process;macromolecule metabolic process;metabolic process;ncRNA metabolic process;nitrogen c…	adenyl nucleotide binding;adenyl ribonucleotide binding;aminoacyl-tRNA ligase activity;ATP binding;binding;catalytic activity;ligase activity;ligase activity, forming aminoacyl-tRNA and related compounds;ligase activity, forming carbon-oxygen bonds;nucleotide binding;purine nucleotide binding;purine ribonucleoside triphosphate binding;purine ribonucleotide binding;ribonucleotide binding;tryptopha…	cell part;cytoplasm;intracellular part	Aminoacyl-tRNA biosynthesis;Tryptophan metabolism	24.0295	24.5468	23.0492
Q08752	SYV_YEAST	VAS1	58.7	125.77	58	amine metabolic process;amino acid activation;carboxylic acid metabolic process;cellular amine metabolic process;cellular amino acid metabolic process;cellular ketone metabolic process;cellular macromolecule metabolic process;cellular metabolic process;cellular nitrogen compound metabolic process;cellular process;macromolecule metabolic process;metabolic process;ncRNA metabolic process;nitrogen c…	adenyl nucleotide binding;adenyl ribonucleotide binding;aminoacyl-tRNA editing activity;aminoacyl-tRNA ligase activity;ATP binding;binding;carboxylic ester hydrolase activity;catalytic activity;hydrolase activity;hydrolase activity, acting on ester bonds;ligase activity;ligase activity, forming aminoacyl-tRNA and related compounds;ligase activity, forming carbon-oxygen bonds;nucleotide binding;pu…	cell part;cytoplasm;cytoplasmic part;intracellular membrane-bounded organelle;intracellular organelle;intracellular part;membrane-bounded organelle;mitochondrion;organelle	Aminoacyl-tRNA biosynthesis;Valine, leucine and isoleucine biosynthesis	27.2965	27.4765	26.4689
P0CX44	SYTC_YEAST	THS1	57.4	84.519	46	amine metabolic process;amino acid activation;biosynthetic process;carboxylic acid metabolic process;cellular amine metabolic process;cellular amino acid metabolic process;cellular biosynthetic process;cellular ketone metabolic process;cellular macromolecule biosynthetic process;cellular macromolecule metabolic process;cellular metabolic process;cellular nitrogen compound metabolic process;cellul…	adenyl nucleotide binding;adenyl ribonucleotide binding;aminoacyl-tRNA ligase activity;ATP binding;binding;catalytic activity;ligase activity;ligase activity, forming aminoacyl-tRNA and related compounds;ligase activity, forming carbon-oxygen bonds;nucleotide binding;purine nucleotide binding;purine ribonucleoside triphosphate binding;purine ribonucleotide binding;ribonucleotide binding;threonine…	cell part;cytoplasm;intracellular part	Aminoacyl-tRNA biosynthesis	26.4167	27.0495	26.111
P0CS106	SYSC_YEAST	SES1	69.5	53.309	37	amine metabolic process;amino acid activation;carboxylic acid metabolic process;cellular amine metabolic process;cellular amino acid metabolic process;cellular ketone metabolic process;cellular macromolecule metabolic process;cellular metabolic process;cellular nitrogen compound metabolic process;cellular process;macromolecule metabolic process;metabolic process;ncRNA metabolic process;nitrogen c…	adenyl nucleotide binding;adenyl ribonucleotide binding;aminoacyl-tRNA ligase activity;ATP binding;binding;catalytic activity;ligase activity;ligase activity, forming aminoacyl-tRNA and related compounds;ligase activity, forming carbon-oxygen bonds;nucleotide binding;purine nucleotide binding;purine ribonucleoside triphosphate binding;purine ribonucleotide binding;ribonucleotide binding;serine-tR…	cell part;cytoplasm;intracellular part	Aminoacyl-tRNA biosynthesis	26.4779	26.1197	27.1967
Q12423	SYRC_YEAST	YDR341C	73.6	69.524	50	amine metabolic process;amino acid activation;arginyl-tRNA aminoacylation;carboxylic acid metabolic process;cellular amine metabolic process;cellular amino acid metabolic process;cellular ketone metabolic process;cellular macromolecule metabolic process;cellular metabolic process;cellular nitrogen compound metabolic process;cellular process;macromolecule metabolic process;metabolic process;ncRNA …	adenyl nucleotide binding;adenyl ribonucleotide binding;aminoacyl-tRNA ligase activity;arginine-tRNA ligase activity;ATP binding;binding;catalytic activity;ligase activity;ligase activity, forming aminoacyl-tRNA and related compounds;ligase activity, forming carbon-oxygen bonds;nucleotide binding;purine nucleotide binding;purine ribonucleoside triphosphate binding;purine ribonucleotide binding;ri…	cell part;cytoplasm;intracellular part	Aminoacyl-tRNA biosynthesis	25.9236	25.8175	25.8146
P38720	SYQ_YEAST	GLN4	58.6	93.132	51	amine metabolic process;amino acid activation;carboxylic acid metabolic process;cellular amine metabolic process;cellular amino acid metabolic process;cellular ketone metabolic process;cellular macromolecule metabolic process;cellular metabolic process;cellular nitrogen compound metabolic process;cellular process;glutaminyl-tRNA aminoacylation;macromolecule metabolic process;metabolic process;ncR…	adenyl nucleotide binding;adenyl ribonucleotide binding;aminoacyl-tRNA ligase activity;ATP binding;binding;catalytic activity;glutamine-tRNA ligase activity;ligase activity;ligase activity, forming aminoacyl-tRNA and related compounds;ligase activity, forming carbon-oxygen bonds;nucleotide binding;purine nucleotide binding;purine ribonucleoside triphosphate binding;purine ribonucleotide binding;r…	cell part;cytoplasmic part;cytosol;intracellular membrane-bounded organelle;intracellular organelle;intracellular part;membrane-bounded organelle;mitochondrion;organelle	Aminoacyl-tRNA biosynthesis	25.6826	25.9404	25.5532
P0CX54	SYNC_YEAST	DED81	58.7	62.206	32	amine metabolic process;amino acid activation;asparaginyl-tRNA aminoacylation;carboxylic acid metabolic process;cellular amine metabolic process;cellular amino acid metabolic process;cellular ketone metabolic process;cellular macromolecule metabolic process;cellular metabolic process;cellular nitrogen compound metabolic process;cellular process;macromolecule metabolic process;metabolic process;nc…	adenyl nucleotide binding;adenyl ribonucleotide binding;aminoacyl-tRNA ligase activity;asparagine-tRNA ligase activity;ATP binding;binding;catalytic activity;ligase activity;ligase activity, forming aminoacyl-tRNA and related compounds;ligase activity, forming carbon-oxygen bonds;nucleic acid binding;nucleotide binding;purine nucleotide binding;purine ribonucleoside triphosphate binding;purine ri…	cell part;cytoplasmic part;cytosol;intracellular part	Aminoacyl-tRNA biosynthesis	26.8696	25.1635	26.7349
P38727	SYMC_YEAST	MES1	46.1	85.677	37	amine metabolic process;amino acid activation;carboxylic acid metabolic process;cellular amine metabolic process;cellular amino acid metabolic process;cellular ketone metabolic process;cellular macromolecule metabolic process;cellular metabolic process;cellular nitrogen compound metabolic process;cellular process;macromolecule metabolic process;metabolic process;methionyl-tRNA aminoacylation;ncRN…	adenyl nucleotide binding;adenyl ribonucleotide binding;aminoacyl-tRNA ligase activity;ATP binding;binding;catalytic activity;ligase activity;ligase activity, forming aminoacyl-tRNA and related compounds;ligase activity, forming carbon-oxygen bonds;methionine-tRNA ligase activity;nucleotide binding;purine nucleotide binding;purine ribonucleoside triphosphate binding;purine ribonucleotide binding;…	cell part;cytoplasm;cytoplasmic part;intracellular part;macromolecular complex;methionyl glutamyl tRNA synthetase complex;protein complex	Aminoacyl-tRNA biosynthesis;Selenocompound metabolism	25.1617	25.5387	25.0979
P87262	SYLC_YEAST	CDC60	58.4	124.14	63	amine metabolic process;amino acid activation;biological regulation;carboxylic acid metabolic process;cellular amine metabolic process;cellular amino acid metabolic process;cellular ketone metabolic process;cellular macromolecule metabolic process;cellular metabolic process;cellular nitrogen compound metabolic process;cellular process;leucyl-tRNA aminoacylation;macromolecule metabolic process;met…	adenyl nucleotide binding;adenyl ribonucleotide binding;aminoacyl-tRNA editing activity;aminoacyl-tRNA ligase activity;ATP binding;binding;carboxylic ester hydrolase activity;catalytic activity;hydrolase activity;hydrolase activity, acting on ester bonds;leucine-tRNA ligase activity;ligase activity;ligase activity, forming aminoacyl-tRNA and related compounds;ligase activity, forming carbon-oxyge…	cell part;cytoplasm;intracellular part	Aminoacyl-tRNA biosynthesis;Valine, leucine and isoleucine biosynthesis	27.2972	27.2864	26.5701
P38631	SYKC_YEAST	KRS1	63.5	67.958	34	amine metabolic process;amino acid activation;carboxylic acid metabolic process;cellular amine metabolic process;cellular amino acid metabolic process;cellular ketone metabolic process;cellular macromolecule metabolic process;cellular metabolic process;cellular nitrogen compound metabolic process;cellular process;lysyl-tRNA aminoacylation;macromolecule metabolic process;metabolic process;ncRNA me…	adenyl nucleotide binding;adenyl ribonucleotide binding;aminoacyl-tRNA ligase activity;ATP binding;binding;catalytic activity;ligase activity;ligase activity, forming aminoacyl-tRNA and related compounds;ligase activity, forming carbon-oxygen bonds;lysine-tRNA ligase activity;nucleic acid binding;nucleotide binding;purine nucleotide binding;purine ribonucleoside triphosphate binding;purine ribonu…	cell part;cytoplasm;intracellular part	Aminoacyl-tRNA biosynthesis	26.2343	26.4101	26.1154
P0CS95	SYIC_YEAST	ILS1	64.7	122.98	76	amine metabolic process;amino acid activation;carboxylic acid metabolic process;cellular amine metabolic process;cellular amino acid metabolic process;cellular ketone metabolic process;cellular macromolecule metabolic process;cellular metabolic process;cellular nitrogen compound metabolic process;cellular process;isoleucyl-tRNA aminoacylation;macromolecule metabolic process;metabolic process;ncRN…	adenyl nucleotide binding;adenyl ribonucleotide binding;aminoacyl-tRNA editing activity;aminoacyl-tRNA ligase activity;ATP binding;binding;carboxylic ester hydrolase activity;catalytic activity;hydrolase activity;hydrolase activity, acting on ester bonds;isoleucine-tRNA ligase activity;ligase activity;ligase activity, forming aminoacyl-tRNA and related compounds;ligase activity, forming carbon-ox…	cell part;cytoplasmic part;cytosol;intracellular part	Aminoacyl-tRNA biosynthesis;Valine, leucine and isoleucine biosynthesis	27.1197	26.9669	26.2695
P87262	SYH_YEAST	HTS1	58.6	59.952	31	amine metabolic process;amino acid activation;biosynthetic process;carboxylic acid metabolic process;cellular amine metabolic process;cellular amino acid metabolic process;cellular biosynthetic process;cellular component organization;cellular component organization at cellular level;cellular component organization or biogenesis;cellular component organization or biogenesis at cellular level;cellu…	adenyl nucleotide binding;adenyl ribonucleotide binding;aminoacyl-tRNA ligase activity;ATP binding;binding;catalytic activity;histidine-tRNA ligase activity;ligase activity;ligase activity, forming aminoacyl-tRNA and related compounds;ligase activity, forming carbon-oxygen bonds;nucleotide binding;purine nucleotide binding;purine ribonucleoside triphosphate binding;purine ribonucleotide binding;r…	cell part;cytoplasm;cytoplasmic part;intracellular membrane-bounded organelle;intracellular organelle;intracellular part;membrane-bounded organelle;mitochondrion;organelle	Aminoacyl-tRNA biosynthesis	25.3767	25.1429	24.4998
P38631	SYG_YEAST	GRS1	69.4	78.183	57	amine metabolic process;amino acid activation;biosynthetic process;bis(5'-nucleosidyl) oligophosphate biosynthetic process;bis(5'-nucleosidyl) oligophosphate metabolic process;carboxylic acid metabolic process;cellular amine metabolic process;cellular amino acid metabolic process;cellular biosynthetic process;cellular ketone metabolic process;cellular macromolecule metabolic process;cellular meta…	adenyl nucleotide binding;adenyl ribonucleotide binding;aminoacyl-tRNA ligase activity;ATP binding;binding;catalytic activity;glycine-tRNA ligase activity;ligase activity;ligase activity, forming aminoacyl-tRNA and related compounds;ligase activity, forming carbon-oxygen bonds;nucleotide binding;protein binding;protein dimerization activity;purine nucleotide binding;purine ribonucleoside triphosp…	cell part;cytoplasm;cytoplasmic part;intracellular membrane-bounded organelle;intracellular organelle;intracellular organelle lumen;intracellular organelle part;intracellular part;membrane-bounded organelle;membrane-enclosed lumen;mitochondrial matrix;mitochondrial part;mitochondrion;organelle;organelle lumen;organelle part	Aminoacyl-tRNA biosynthesis	27.6689	26.7979	27.0299
P38728	SYFB_YEAST	FRS1	63.9	67.364	36	amine metabolic process;amino acid activation;carboxylic acid metabolic process;cellular amine metabolic process;cellular amino acid metabolic process;cellular ketone metabolic process;cellular macromolecule metabolic process;cellular metabolic process;cellular nitrogen compound metabolic process;cellular process;macromolecule metabolic process;metabolic process;ncRNA metabolic process;nitrogen c…	adenyl nucleotide binding;adenyl ribonucleotide binding;aminoacyl-tRNA ligase activity;ATP binding;binding;catalytic activity;cation binding;ion binding;ligase activity;ligase activity, forming aminoacyl-tRNA and related compounds;ligase activity, forming carbon-oxygen bonds;magnesium ion binding;metal ion binding;nucleic acid binding;nucleotide binding;phenylalanine-tRNA ligase activity;purine n…	cell part;cytoplasmic part;intracellular part;macromolecular complex;phenylalanine-tRNA ligase complex;protein complex	Aminoacyl-tRNA biosynthesis	24.5903	24.7913	26.1575
Q08762	SYFA_YEAST	FRS2	66	57.511	36	amine metabolic process;amino acid activation;carboxylic acid metabolic process;cellular amine metabolic process;cellular amino acid metabolic process;cellular ketone metabolic process;cellular macromolecule metabolic process;cellular metabolic process;cellular nitrogen compound metabolic process;cellular process;macromolecule metabolic process;metabolic process;ncRNA metabolic process;nitrogen c…	adenyl nucleotide binding;adenyl ribonucleotide binding;aminoacyl-tRNA ligase activity;ATP binding;binding;catalytic activity;ligase activity;ligase activity, forming aminoacyl-tRNA and related compounds;ligase activity, forming carbon-oxygen bonds;nucleic acid binding;nucleotide binding;phenylalanine-tRNA ligase activity;purine nucleotide binding;purine ribonucleoside triphosphate binding;purine…	cell part;cytoplasmic part;intracellular part;macromolecular complex;phenylalanine-tRNA ligase complex;protein complex	Aminoacyl-tRNA biosynthesis	24.9923	25.8181	25.6793
P38719	SYEC_YEAST	GUS1	78	80.842	55	amine metabolic process;amino acid activation;carboxylic acid metabolic process;cellular amine metabolic process;cellular amino acid metabolic process;cellular ketone metabolic process;cellular macromolecule metabolic process;cellular metabolic process;cellular nitrogen compound metabolic process;cellular process;glutamyl-tRNA aminoacylation;macromolecule metabolic process;metabolic process;ncRNA…	adenyl nucleotide binding;adenyl ribonucleotide binding;aminoacyl-tRNA ligase activity;ATP binding;binding;catalytic activity;glutamate-tRNA ligase activity;ligase activity;ligase activity, forming aminoacyl-tRNA and related compounds;ligase activity, forming carbon-oxygen bonds;nucleotide binding;purine nucleotide binding;purine ribonucleoside triphosphate binding;purine ribonucleotide binding;r…	cell part;cytoplasm;cytoplasmic part;intracellular membrane-bounded organelle;intracellular organelle;intracellular part;macromolecular complex;membrane-bounded organelle;methionyl glutamyl tRNA synthetase complex;mitochondrion;organelle;protein complex	Aminoacyl-tRNA biosynthesis;Porphyrin and chlorophyll metabolism	26.4548	27.6953	27.1008
Q12424	SYDC_YEAST	DPS1	71.3	63.515	46	amine metabolic process;amino acid activation;aspartyl-tRNA aminoacylation;carboxylic acid metabolic process;cellular amine metabolic process;cellular amino acid metabolic process;cellular ketone metabolic process;cellular macromolecule metabolic process;cellular metabolic process;cellular nitrogen compound metabolic process;cellular process;macromolecule metabolic process;metabolic process;ncRNA…	adenyl nucleotide binding;adenyl ribonucleotide binding;aminoacyl-tRNA ligase activity;aspartate-tRNA ligase activity;ATP binding;binding;catalytic activity;ligase activity;ligase activity, forming aminoacyl-tRNA and related compounds;ligase activity, forming carbon-oxygen bonds;nucleic acid binding;nucleotide binding;purine nucleotide binding;purine ribonucleoside triphosphate binding;purine rib…	cell part;cytoplasm;intracellular membrane-bounded organelle;intracellular organelle;intracellular part;membrane-bounded organelle;nucleus;organelle	Aminoacyl-tRNA biosynthesis	27.5493	26.7881	27.1532
P0CS101	SYC_YEAST	YNL247W	58.5	87.529	45	amine metabolic process;amino acid activation;carboxylic acid metabolic process;cellular amine metabolic process;cellular amino acid metabolic process;cellular ketone metabolic process;cellular macromolecule metabolic process;cellular metabolic process;cellular nitrogen compound metabolic process;cellular process;cysteinyl-tRNA aminoacylation;macromolecule metabolic process;metabolic process;ncRN…	adenyl nucleotide binding;adenyl ribonucleotide binding;aminoacyl-tRNA ligase activity;ATP binding;binding;catalytic activity;cation binding;cysteine-tRNA ligase activity;ion binding;ligase activity;ligase activity, forming aminoacyl-tRNA and related compounds;ligase activity, forming carbon-oxygen bonds;metal ion binding;nucleotide binding;purine nucleotide binding;purine ribonucleoside triphosp…		Aminoacyl-tRNA biosynthesis	24.8219	24.782	24.7093
P0CS98	SYA_YEAST	ALA1	56.2	110.06	54	alanyl-tRNA aminoacylation;amine metabolic process;amino acid activation;carboxylic acid metabolic process;cellular amine metabolic process;cellular amino acid metabolic process;cellular ketone metabolic process;cellular macromolecule metabolic process;cellular metabolic process;cellular nitrogen compound metabolic process;cellular process;macromolecule metabolic process;metabolic process;mitocho…	adenyl nucleotide binding;adenyl ribonucleotide binding;alanine-tRNA ligase activity;aminoacyl-tRNA ligase activity;ATP binding;binding;catalytic activity;cation binding;ion binding;ligase activity;ligase activity, forming aminoacyl-tRNA and related compounds;ligase activity, forming carbon-oxygen bonds;metal ion binding;nucleic acid binding;nucleotide binding;purine nucleotide binding;purine rib…	cell part;cytoplasm;cytoplasmic part;intracellular membrane-bounded organelle;intracellular organelle;intracellular part;membrane-bounded organelle;mitochondrion;organelle	Aminoacyl-tRNA biosynthesis	26.6632	26.4798	26.4185
P0CX83	SXM1_YEAST	SXM1	22.8	108.4	18	establishment of localization;establishment of localization in cell;establishment of protein localization;establishment of RNA localization;intracellular protein transport;intracellular transport;mRNA export from nucleus;mRNA transport;nuclear export;nuclear transport;nucleic acid transport;nucleobase-containing compound transport;nucleocytoplasmic transport;protein transport;RNA export from nucl…	protein transporter activity;substrate-specific transporter activity;transporter activity	cell part;cytoplasm;intracellular membrane-bounded organelle;intracellular organelle;intracellular organelle part;intracellular part;macromolecular complex;membrane part;membrane-bounded organelle;nuclear part;nuclear pore;nucleus;organelle;organelle part;pore complex;protein complex		21.7611	23.4085	21.3466
Q08820	SUI1_YEAST	SUI1	74.1	12.312	9	biological regulation;cellular component assembly;cellular component assembly at cellular level;cellular component organization;cellular component organization at cellular level;cellular component organization or biogenesis;cellular component organization or biogenesis at cellular level;cellular macromolecular complex assembly;cellular macromolecular complex subunit organization;cellular process;…	binding;nucleic acid binding;protein binding;ribonucleoprotein binding;ribosomal small subunit binding;RNA binding;translation factor activity, nucleic acid binding;translation initiation factor activity;translation initiation factor binding	cell part;cytoplasmic part;eukaryotic 43S preinitiation complex;intracellular part;macromolecular complex;multi-eIF complex;ribonucleoprotein complex;translation preinitiation complex	RNA transport	22.5015	22.7582	24.1274
P0CS121	SUCB_YEAST	LSC2	61.8	46.9	25	acetyl-CoA catabolic process;acetyl-CoA metabolic process;catabolic process;cellular catabolic process;cellular metabolic process;cellular process;coenzyme catabolic process;coenzyme metabolic process;cofactor catabolic process;cofactor metabolic process;metabolic process;succinyl-CoA metabolic process;tricarboxylic acid cycle	acid-thiol ligase activity;adenyl nucleotide binding;adenyl ribonucleotide binding;ATP binding;binding;catalytic activity;CoA-ligase activity;ligase activity;ligase activity, forming carbon-sulfur bonds;nucleotide binding;purine nucleotide binding;purine ribonucleoside triphosphate binding;purine ribonucleotide binding;ribonucleotide binding;succinate-CoA ligase (ADP-forming) activity;succinate-C…	cell part;cytoplasmic part;intracellular membrane-bounded organelle;intracellular organelle;intracellular part;membrane-bounded organelle;mitochondrion;organelle	Citrate cycle (TCA cycle);Propanoate metabolism	25.0705	24.8787	24.4582
P32478	SUCA_YEAST	LSC1	70.8	35.032	17	acetyl-CoA catabolic process;acetyl-CoA metabolic process;catabolic process;cellular catabolic process;cellular metabolic process;cellular process;coenzyme catabolic process;coenzyme metabolic process;cofactor catabolic process;cofactor metabolic process;metabolic process;succinyl-CoA metabolic process;tricarboxylic acid cycle	acid-thiol ligase activity;adenyl nucleotide binding;adenyl ribonucleotide binding;ATP binding;ATP citrate synthase activity;binding;catalytic activity;CoA-ligase activity;cofactor binding;GTP binding;guanyl nucleotide binding;guanyl ribonucleotide binding;ligase activity;ligase activity, forming carbon-sulfur bonds;nucleotide binding;purine nucleotide binding;purine ribonucleoside triphosphate b…	cell part;cytoplasmic part;intracellular membrane-bounded organelle;intracellular non-membrane-bounded organelle;intracellular organelle;intracellular organelle part;intracellular part;membrane-bounded organelle;mitochondrial nucleoid;mitochondrial part;mitochondrion;non-membrane-bounded organelle;nucleoid;organelle;organelle part	Citrate cycle (TCA cycle);Propanoate metabolism	24.3631	24.5636	23.4871
P0CX58	SUB2_YEAST	SUB2	61.4	50.308	26	biological regulation;biosynthetic process;cellular biosynthetic process;cellular macromolecule metabolic process;cellular metabolic process;cellular nitrogen compound metabolic process;cellular process;cellular response to stimulus;cellular response to stress;chromatin silencing;chromatin silencing at telomere;DNA metabolic process;DNA repair;establishment of localization;establishment of locali…	adenyl nucleotide binding;adenyl ribonucleotide binding;ATP binding;ATPase activity;ATPase activity, coupled;ATP-dependent helicase activity;ATP-dependent RNA helicase activity;binding;catalytic activity;helicase activity;hydrolase activity;hydrolase activity, acting on acid anhydrides;hydrolase activity, acting on acid anhydrides, in phosphorus-containing anhydrides;nucleic acid binding;nucleosi…	cell part;chromosomal part;chromosome, telomeric region;intracellular organelle part;intracellular part;macromolecular complex;nuclear part;organelle part;protein complex;ribonucleoprotein complex;spliceosomal complex;transcription export complex	mRNA surveillance pathway;RNA transport;Spliceosome	24.6795	26.0304	26.0751
P32319	STM1_YEAST	STM1	76.9	29.995	26	anatomical structure homeostasis;biological regulation;biosynthetic process;cellular biosynthetic process;cellular component organization;cellular component organization at cellular level;cellular component organization or biogenesis;cellular component organization or biogenesis at cellular level;cellular macromolecule biosynthetic process;cellular macromolecule metabolic process;cellular metabol…	binding;DNA binding;nucleic acid binding;ribonucleoprotein binding;ribosome binding;sequence-specific DNA binding;structure-specific DNA binding;telomeric DNA binding;triplex DNA binding	cell part;cytoplasm;cytoplasmic part;intracellular membrane-bounded organelle;intracellular organelle;intracellular part;macromolecular complex;membrane-bounded organelle;nucleus;organelle;perinuclear region of cytoplasm;polysome;ribonucleoprotein complex		27.8983	27.2269	27.3525
P02306	STI1_YEAST	STI1	69.1	66.264	43	biological regulation;cellular macromolecule metabolic process;cellular metabolic process;cellular process;cellular protein metabolic process;localization;macromolecule localization;macromolecule metabolic process;metabolic process;negative regulation of catalytic activity;negative regulation of molecular function;primary metabolic process;protein folding;protein localization;protein metabolic pr…	ATPase inhibitor activity;ATPase regulator activity;binding;enzyme inhibitor activity;enzyme regulator activity;heat shock protein binding;Hsp70 protein binding;Hsp90 protein binding;mRNA binding;nucleic acid binding;nucleoside-triphosphatase regulator activity;protein binding;RNA binding	cell part;cytoplasm;intracellular part	Prion diseases	27.1287	27.5966	26.2777
P87262	STH1_YEAST	STH1	17.9	156.74	23	ATP-dependent chromatin remodeling;base-excision repair;biological regulation;biosynthetic process;cell cycle phase;cell cycle process;cellular biosynthetic process;cellular component assembly;cellular component assembly at cellular level;cellular component disassembly;cellular component disassembly at cellular level;cellular component organization;cellular component organization at cellular leve…	adenyl nucleotide binding;adenyl ribonucleotide binding;ATP binding;ATPase activity;ATPase activity, coupled;binding;catalytic activity;DNA binding;DNA translocase activity;DNA-dependent ATPase activity;helicase activity;histone acetyl-lysine binding;histone binding;hydrolase activity;hydrolase activity, acting on acid anhydrides;hydrolase activity, acting on acid anhydrides, in phosphorus-contai…	cell part;chromatin remodeling complex;chromosomal part;chromosome, centromeric region;intracellular membrane-bounded organelle;intracellular organelle;intracellular organelle part;intracellular part;macromolecular complex;membrane-bounded organelle;nuclear part;nucleus;organelle;organelle part;protein complex;RSC complex		21.1705	21.8618	20.7897
P38782	STE24_YEAST	STE24	29.1	52.323	11	CAAX-box protein processing;macromolecule metabolic process;metabolic process;peptide mating pheromone maturation involved in conjugation with cellular fusion;peptide pheromone maturation;primary metabolic process;protein maturation;protein metabolic process;protein processing;response to chemical stimulus;response to organic substance;response to pheromone;response to stimulus	binding;catalytic activity;cation binding;endopeptidase activity;hydrolase activity;ion binding;metal ion binding;metalloendopeptidase activity;metallopeptidase activity;peptidase activity;peptidase activity, acting on L-amino acid peptides	cell part;cytoplasmic part;endoplasmic reticulum part;integral to endoplasmic reticulum membrane;integral to membrane;integral to organelle membrane;intracellular organelle part;intracellular part;intrinsic to endoplasmic reticulum membrane;intrinsic to membrane;intrinsic to organelle membrane;membrane;membrane part;nuclear inner membrane;nuclear membrane;nuclear part;organelle inner membrane;org…		22.3027	23.3394	23.3523
Q12434	SSZ1_YEAST	SSZ1	72.1	58.237	32	biological regulation;biosynthetic process;cellular biosynthetic process;cellular macromolecule biosynthetic process;cellular macromolecule metabolic process;cellular metabolic process;cellular nitrogen compound metabolic process;cellular process;cellular protein metabolic process;cytoplasmic translation;macromolecule biosynthetic process;macromolecule metabolic process;metabolic process;ncRNA me…	adenyl nucleotide binding;adenyl ribonucleotide binding;ATP binding;binding;nucleotide binding;protein binding;purine nucleotide binding;purine ribonucleoside triphosphate binding;purine ribonucleotide binding;ribonucleotide binding;unfolded protein binding	cell part;cytoplasm;intracellular part;macromolecular complex;polysome;ribonucleoprotein complex		26.4349	27.4326	27.6443
P87262	SSO2_YEAST	SSO2	47.8	33.733	11	anatomical structure formation involved in morphogenesis;ascospore-type prospore formation;cellular component assembly;cellular component assembly at cellular level;cellular component assembly involved in morphogenesis;cellular component organization;cellular component organization at cellular level;cellular component organization or biogenesis;cellular component organization or biogenesis at cel…	binding;lipid binding;phosphatidic acid binding;phospholipid binding;protein binding;SNAP receptor activity	cell part;integral to membrane;intrinsic to membrane;membrane;membrane part;plasma membrane;prospore membrane	SNARE interactions in vesicular transport	22.091	23.0438	22.7666
Q08823	SSH1_YEAST	SSH1	15.7	53.311	8	cellular process;cotranslational protein targeting to membrane;establishment of localization;establishment of localization in cell;establishment of protein localization;establishment of protein localization in endoplasmic reticulum;establishment of protein localization to organelle;intracellular protein transport;intracellular transport;protein targeting;protein targeting to ER;protein targeting …	binding;macromolecule transmembrane transporter activity;peptide binding;protein transmembrane transporter activity;protein transporter activity;signal sequence binding;substrate-specific transmembrane transporter activity;substrate-specific transporter activity;transmembrane transporter activity;transporter activity	cell part;cytoplasmic part;endoplasmic reticulum part;integral to membrane;intracellular organelle part;intracellular part;intrinsic to membrane;macromolecular complex;membrane part;organelle part;protein complex;Ssh1 translocon complex;translocon complex	Phagosome;Protein export;Protein processing in endoplasmic reticulum;Vibrio cholerae infection	23.0252	21.6438	24.0475
P38631	SSD1_YEAST	SSD1	46	139.95	42	biological regulation;cell cycle phase;cell cycle process;cell division;cellular component organization;cellular component organization at cellular level;cellular component organization or biogenesis;cellular component organization or biogenesis at cellular level;cellular localization;cellular macromolecule localization;cellular process;intracellular mRNA localization;localization;macromolecule l…	binding;mRNA 3'-UTR binding;mRNA 5'-UTR binding;mRNA binding;nucleic acid binding;RNA binding;translation regulator activity;translation regulator activity, nucleic acid binding;translation repressor activity;translation repressor activity, nucleic acid binding	cell part;cellular bud;cellular bud neck;cytoplasm;cytoplasmic mRNA processing body;cytoplasmic part;intracellular membrane-bounded organelle;intracellular non-membrane-bounded organelle;intracellular organelle;intracellular part;macromolecular complex;membrane-bounded organelle;non-membrane-bounded organelle;nucleus;organelle;ribonucleoprotein complex;RNA granule;site of polarized growth;stress …		20.3665	23.7677	23.3906
P32319	SSBP1_YEAST	SBP1	68.7	32.989	19	biological regulation;cellular process;cellular response to stimulus;cellular response to stress;negative regulation of biological process;negative regulation of biosynthetic process;negative regulation of cellular biosynthetic process;negative regulation of cellular macromolecule biosynthetic process;negative regulation of cellular metabolic process;negative regulation of cellular process;negati…	binding;eukaryotic initiation factor 4G binding;mRNA binding;nucleic acid binding;nucleotide binding;protein binding;RNA binding;translation initiation factor binding	cell part;cytoplasm;cytoplasmic mRNA processing body;cytoplasmic part;intracellular non-membrane-bounded organelle;intracellular organelle;intracellular organelle part;intracellular part;macromolecular complex;non-membrane-bounded organelle;nuclear part;nucleolus;organelle;organelle part;ribonucleoprotein complex;RNA granule;stress granule		26.3286	24.7969	25.2043
P0CX82	SRP68_YEAST	SRP68	37.2	69.005	18	cellular component assembly;cellular component assembly at cellular level;cellular component organization;cellular component organization at cellular level;cellular component organization or biogenesis;cellular component organization or biogenesis at cellular level;cellular macromolecular complex assembly;cellular macromolecular complex subunit organization;cellular process;cellular protein compl…	7S RNA binding;binding;endoplasmic reticulum signal peptide binding;nucleic acid binding;peptide binding;ribonucleoprotein binding;RNA binding;signal recognition particle binding;signal sequence binding	cell part;cytoplasmic part;intracellular membrane-bounded organelle;intracellular organelle;intracellular part;macromolecular complex;membrane-bounded organelle;nucleus;organelle;ribonucleoprotein complex;signal recognition particle;signal recognition particle, endoplasmic reticulum targeting	Protein export	20.5978	22.2455	21.2513
P32478	SRO9_YEAST	SRO9	38	48.059	12	biosynthetic process;cellular biosynthetic process;cellular macromolecule biosynthetic process;cellular macromolecule metabolic process;cellular metabolic process;cellular process;cellular protein metabolic process;cytoplasmic translation;macromolecule biosynthetic process;macromolecule metabolic process;metabolic process;primary metabolic process;protein metabolic process;translation	binding;nucleic acid binding;RNA binding	cell part;cytoplasmic part;intracellular non-membrane-bounded organelle;intracellular organelle;intracellular part;macromolecular complex;non-membrane-bounded organelle;organelle;polysome;ribonucleoprotein complex;RNA granule;stress granule		21.6525	22.1348	22.8749
P0CX42	SPT6_YEAST	SPT6	32.5	168.29	40	biological regulation;biosynthetic process;carbon catabolite regulation of transcription;carbon catabolite regulation of transcription from RNA polymerase II promoter;carbon catabolite repression of transcription;carbon catabolite repression of transcription from RNA polymerase II promoter;cell communication;cell cycle process;cellular biosynthetic process;cellular component assembly;cellular com…	binding;chromatin binding;core RNA polymerase binding transcription factor activity;core RNA polymerase II binding transcription factor activity;DNA binding;DNA binding transcription antitermination factor activity;histone binding;nucleic acid binding;nucleic acid binding transcription factor activity;nucleosome binding;protein binding;protein binding transcription factor activity;sequence-specif…	cell part;chromatin;chromosomal part;intracellular membrane-bounded organelle;intracellular organelle;intracellular organelle part;intracellular part;membrane-bounded organelle;nucleus;organelle;organelle part;transcriptionally active chromatin		23.0049	24.4172	24.4537
P32319	SPT5_YEAST	SPT5	38.8	115.65	31	biological regulation;biosynthetic process;cellular biosynthetic process;cellular localization;cellular macromolecule biosynthetic process;cellular macromolecule localization;cellular macromolecule metabolic process;cellular metabolic process;cellular nitrogen compound metabolic process;cellular process;intracellular mRNA localization;localization;macromolecule biosynthetic process;macromolecule …	basal RNA polymerase II transcription machinery binding;basal transcription machinery binding;binding;core RNA polymerase binding transcription factor activity;core RNA polymerase I binding transcription factor activity;core RNA polymerase II binding transcription factor activity;enzyme binding;nucleic acid binding;protein binding;protein binding transcription factor activity;RNA binding;RNA poly…	cell part;cytoplasmic part;DSIF complex;intracellular membrane-bounded organelle;intracellular organelle;intracellular organelle part;intracellular part;macromolecular complex;membrane-bounded organelle;mitochondrion;nuclear part;nucleoplasm part;nucleus;organelle;organelle part;protein complex;transcription elongation factor complex		23.2335	24.1042	23.0062
P32319	SPT16_YEAST	SPT16	54.4	118.63	50	biological regulation;biosynthetic process;cellular biosynthetic process;cellular component assembly;cellular component assembly at cellular level;cellular component organization;cellular component organization at cellular level;cellular component organization or biogenesis;cellular component organization or biogenesis at cellular level;cellular macromolecular complex assembly;cellular macromolec…		cell part;chromatin;chromosomal part;FACT complex;intracellular organelle part;intracellular part;macromolecular complex;nuclear chromatin;nuclear chromosome part;nuclear part;nucleoplasm part;organelle part;protein complex;replication fork protection complex;transcription elongation factor complex		22.4951	24.9172	24.0804
P38631	SPEE_YEAST	SPE3	63.1	33.324	15	amine biosynthetic process;amine metabolic process;biosynthetic process;carboxylic acid biosynthetic process;carboxylic acid metabolic process;cellular amine metabolic process;cellular amino acid biosynthetic process;cellular amino acid metabolic process;cellular biogenic amine biosynthetic process;cellular biogenic amine metabolic process;cellular biosynthetic process;cellular ketone metabolic p…	catalytic activity;spermidine synthase activity;transferase activity;transferase activity, transferring alkyl or aryl (other than methyl) groups		Arginine and proline metabolism;beta-Alanine metabolism;Cysteine and methionine metabolism;Glutathione metabolism	25.6747	24.3826	24.8715
P02350	SP110_YEAST	SPC110	18.6	111.78	15	cellular component organization;cellular component organization at cellular level;cellular component organization or biogenesis;cellular component organization or biogenesis at cellular level;cellular process;cellular process involved in reproduction;cytoskeleton organization;karyogamy;karyogamy involved in conjugation with cellular fusion;microtubule cytoskeleton organization;microtubule nucleat…	structural constituent of cytoskeleton;structural molecule activity	cell part;central plaque of spindle pole body;cytoplasmic part;cytoskeletal part;inner plaque of spindle pole body;intracellular membrane-bounded organelle;intracellular organelle;intracellular organelle part;intracellular part;membrane-bounded organelle;microtubule organizing center part;nucleus;organelle;organelle part		22.0041	24.0964	21.979
Q08809	SOL3_YEAST	SOL3	67.1	27.784	13	alcohol metabolic process;carbohydrate metabolic process;cellular carbohydrate metabolic process;cellular metabolic process;cellular process;metabolic process;monosaccharide metabolic process;pentose metabolic process;pentose-phosphate shunt, oxidative branch;primary metabolic process;small molecule metabolic process	6-phosphogluconolactonase activity;carboxylic ester hydrolase activity;catalytic activity;hydrolase activity;hydrolase activity, acting on ester bonds	cell part;cytoplasm;intracellular membrane-bounded organelle;intracellular organelle;intracellular part;membrane-bounded organelle;nucleus;organelle	Pentose phosphate pathway	20.998	21.8163	20.9688
P0CS155	SODC_YEAST	SOD1	83.1	15.854	12	age-dependent response to oxidative stress;age-dependent response to oxidative stress involved in chronological cell aging;age-dependent response to reactive oxygen species;age-dependent response to reactive oxygen species involved in chronological cell aging;biological regulation;cation homeostasis;cell wall organization;cell wall organization or biogenesis;cellular age-dependent response to rea…	antioxidant activity;binding;catalytic activity;cation binding;ion binding;metal ion binding;oxidoreductase activity;oxidoreductase activity, acting on superoxide radicals as acceptor;superoxide dismutase activity	cell part;cytoplasmic part;cytosol;intracellular membrane-bounded organelle;intracellular organelle;intracellular organelle part;intracellular part;membrane-bounded organelle;membrane-enclosed lumen;mitochondrial intermembrane space;mitochondrial part;nucleus;organelle;organelle envelope lumen;organelle part	Amyotrophic lateral sclerosis (ALS);Huntington's disease;Peroxisome;Prion diseases	24.5576	25.6907	24.2299
P32319	SNQ2_YEAST	SNQ2	28.1	168.76	39	biological regulation;cation homeostasis;cellular cation homeostasis;cellular chemical homeostasis;cellular homeostasis;cellular ion homeostasis;cellular process;chemical homeostasis;drug transmembrane transport;drug transport;establishment of localization;homeostatic process;ion homeostasis;regulation of biological quality;response to chemical stimulus;response to drug;response to stimulus;trans…	active transmembrane transporter activity;adenyl nucleotide binding;adenyl ribonucleotide binding;ATP binding;ATPase activity;ATPase activity, coupled;ATPase activity, coupled to movement of substances;ATPase activity, coupled to transmembrane movement of substances;binding;catalytic activity;drug transmembrane transporter activity;hydrolase activity;hydrolase activity, acting on acid anhydrides;…	cell part;integral to membrane;intrinsic to membrane;membrane;membrane part;plasma membrane	ABC transporters	22.5809	24.1475	23.6809
P0CX112	SMT3_YEAST	SMT3	46.5	11.597	4	cellular macromolecule metabolic process;cellular metabolic process;cellular process;cellular protein metabolic process;macromolecule metabolic process;macromolecule modification;metabolic process;primary metabolic process;protein metabolic process;protein modification by small protein conjugation;protein modification by small protein conjugation or removal;protein modification process;protein su…	binding;identical protein binding;protein binding;protein tag	cell cortex part;cell part;chromosome;condensed chromosome;condensed nuclear chromosome;cytoplasmic part;cytoskeletal part;cytoskeleton;intracellular membrane-bounded organelle;intracellular non-membrane-bounded organelle;intracellular organelle;intracellular organelle part;intracellular part;membrane-bounded organelle;non-membrane-bounded organelle;nuclear chromosome;nuclear part;nucleus;organel…	RNA transport	21.6303	22.0983	20.945
Q08794	SMC3_YEAST	SMC3	20.1	141.33	18	anatomical structure development;anatomical structure formation involved in morphogenesis;ascospore formation;cell cycle process;cell development;cell differentiation;cell division;cellular component assembly;cellular component assembly at cellular level;cellular component organization;cellular component organization at cellular level;cellular component organization or biogenesis;cellular compone…	adenyl nucleotide binding;adenyl ribonucleotide binding;ATP binding;ATPase activity;binding;catalytic activity;chromatin binding;hydrolase activity;hydrolase activity, acting on acid anhydrides;hydrolase activity, acting on acid anhydrides, in phosphorus-containing anhydrides;identical protein binding;nucleoside-triphosphatase activity;nucleotide binding;protein binding;purine nucleotide binding;…	cell part;chromosomal part;cohesin complex;cohesin core heterodimer;intracellular membrane-bounded organelle;intracellular organelle;intracellular organelle part;intracellular part;macromolecular complex;membrane-bounded organelle;mitotic cohesin complex;nuclear chromosome part;nuclear cohesin complex;nuclear mitotic cohesin complex;nuclear part;nucleus;organelle;organelle part;protein complex	Cell cycle;Cell cycle - yeast;Meiosis - yeast;Oocyte meiosis	20.939	21.2129	20.9108
P0CX73	SLY1_YEAST	SLY1	36.9	74.678	19	biological regulation;cellular component organization;cellular component organization at cellular level;cellular component organization or biogenesis;cellular component organization or biogenesis at cellular level;cellular membrane fusion;cellular membrane organization;cellular process;ER to Golgi vesicle-mediated transport;establishment of localization;establishment of localization in cell;estab…	binding;protein binding;SNARE binding;syntaxin binding	cell part;coated vesicle;cytoplasm;cytoplasmic membrane-bounded vesicle;cytoplasmic part;cytoplasmic vesicle;endoplasmic reticulum;ER to Golgi transport vesicle;Golgi apparatus part;Golgi membrane;intracellular membrane-bounded organelle;intracellular organelle;intracellular organelle part;intracellular part;membrane;membrane-bounded organelle;membrane-bounded vesicle;organelle;organelle membrane…		20.5075	21.93	21.9514
P0CS109	SLA2_YEAST	SLA2	41.5	108.91	33	actin cytoskeleton organization;actin filament organization;actin filament-based process;asexual reproduction;bipolar cellular bud site selection;cell budding;cell division;cell wall organization;cell wall organization or biogenesis;cellular bud site selection;cellular cell wall organization;cellular cell wall organization or biogenesis;cellular component organization;cellular component organizat…	binding;binding, bridging;lipid binding;phospholipid binding;protein binding;protein binding, bridging	actin cortical patch;cell cortex part;cell part;cellular bud tip;cytoplasmic part;cytoskeletal part;incipient cellular bud site;integral to membrane;intracellular organelle part;intracellular part;intrinsic to membrane;membrane;membrane part;organelle part;plasma membrane;site of polarized growth		22.3588	23.41	20.9972
Q12456	SLA1_YEAST	SLA1	19.5	135.85	20	actin cortical patch assembly;actin cytoskeleton organization;actin filament organization;actin filament polymerization;actin filament-based process;actin polymerization or depolymerization;cell wall organization;cell wall organization or biogenesis;cellular cell wall organization;cellular cell wall organization or biogenesis;cellular component assembly;cellular component assembly at cellular lev…	binding;binding, bridging;identical protein binding;protein binding;protein binding, bridging;small conjugating protein binding;ubiquitin binding	actin cortical patch;cell cortex;cell cortex part;cell part;cytoplasmic part;cytoskeletal part;endosomal part;endosome membrane;intracellular membrane-bounded organelle;intracellular organelle;intracellular organelle part;intracellular part;membrane;membrane-bounded organelle;nucleus;organelle;organelle membrane;organelle part;plasma membrane		22.5761	22.8763	23.0472
P0CX63	SIS1_YEAST	SIS1	55.4	37.59	23	catabolic process;cell cycle;cellular catabolic process;cellular macromolecule catabolic process;cellular macromolecule metabolic process;cellular metabolic process;cellular process;cellular protein metabolic process;cellular response to chemical stimulus;cellular response to misfolded protein;cellular response to organic substance;cellular response to stimulus;cellular response to stress;cellula…	binding;DNA binding;misfolded protein binding;nucleic acid binding;protein binding	cell part;cytosolic small ribosomal subunit;intracellular membrane-bounded organelle;intracellular organelle;intracellular organelle part;intracellular part;macromolecular complex;membrane-bounded organelle;nucleus;organelle;organelle part;ribonucleoprotein complex;small ribosomal subunit		25.7494	25.7847	24.8895
P32478	SHE10_YEAST	SHE10	35.2	66.862	18	anatomical structure formation involved in morphogenesis;ascospore wall assembly;cell wall assembly;cell wall organization;cell wall organization or biogenesis;cellular cell wall organization;cellular cell wall organization or biogenesis;cellular component assembly;cellular component assembly at cellular level;cellular component assembly involved in morphogenesis;cellular component organization;c…		cell part;cytoplasmic part;intracellular membrane-bounded organelle;intracellular organelle;intracellular part;macromolecular complex;membrane-bounded organelle;mitochondrion;organelle;ribonucleoprotein complex		22.0713	22.7619	22.9066
P87262	SHB17_YEAST	SHB17	44.6	31.022	9	alcohol biosynthetic process;alcohol metabolic process;biosynthetic process;carbohydrate biosynthetic process;carbohydrate metabolic process;cellular biosynthetic process;cellular carbohydrate biosynthetic process;cellular carbohydrate metabolic process;cellular component biogenesis;cellular component biogenesis at cellular level;cellular component organization or biogenesis;cellular component or…	catalytic activity;hydrolase activity;hydrolase activity, acting on ester bonds;oxidoreductase activity;phosphatase activity;phosphoric ester hydrolase activity;sedoheptulose-bisphosphatase activity	cell part;cytoplasm;intracellular membrane-bounded organelle;intracellular organelle;intracellular part;membrane-bounded organelle;nucleus;organelle	Glycolysis / Gluconeogenesis;Methane metabolism	22.0883	22.6309	21.7646
P32478	SGT2_YEAST	SGT2	87.3	37.218	24	establishment of localization;establishment of localization in cell;establishment of protein localization;establishment of protein localization in endoplasmic reticulum;establishment of protein localization to organelle;intracellular protein transport;intracellular transport;posttranslational protein targeting to membrane;protein targeting;protein targeting to ER;protein targeting to membrane;pro…	binding;protein binding;protein complex scaffold;structural molecule activity	cell part;cytoplasmic part;cytosolic part;ER membrane insertion complex;intracellular part;macromolecular complex;protein complex;TRC complex		24.5356	25.6367	24.0507
P32478	SGT1_YEAST	SGT1	31.1	44.859	11	biological regulation;cAMP-mediated signaling;cell cycle;cellular component assembly;cellular component assembly at cellular level;cellular component organization;cellular component organization at cellular level;cellular component organization or biogenesis;cellular component organization or biogenesis at cellular level;cellular macromolecular complex assembly;cellular macromolecular complex sub…	binding;binding, bridging;chaperone binding;protein binding;protein binding, bridging	cell part;intracellular part;macromolecular complex;protein complex;ubiquitin ligase complex	NOD-like receptor signaling pathway;Plant-pathogen interaction	20.3752	20.1402	20.8401
P0CX97	SFM1_YEAST	SFM1	49.8	24.743	12	cellular macromolecule metabolic process;cellular metabolic process;cellular process;cellular protein metabolic process;macromolecule metabolic process;macromolecule methylation;macromolecule modification;metabolic process;methylation;one-carbon metabolic process;peptidyl-amino acid modification;peptidyl-arginine methylation;peptidyl-arginine modification;peptidyl-arginine N-methylation;peptidyl-…	arginine N-methyltransferase activity;catalytic activity;methyltransferase activity;N-methyltransferase activity;protein methyltransferase activity;protein-arginine N-methyltransferase activity;protein-arginine omega-N monomethyltransferase activity;S-adenosylmethionine-dependent methyltransferase activity;transferase activity;transferase activity, transferring one-carbon groups	cell part;cytoplasm;intracellular part		22.6558	23.0276	21.5724
P38784	SFH5_YEAST	SFH5	43.5	34.388	10	biological regulation;cellular lipid metabolic process;cellular metabolic process;cellular process;establishment of localization;establishment of localization in cell;establishment of protein localization;glycerolipid metabolic process;glycerophospholipid metabolic process;Golgi to plasma membrane protein transport;Golgi to plasma membrane transport;Golgi vesicle transport;intracellular protein t…	lipid transporter activity;phosphatidylinositol transporter activity;phospholipid transporter activity;substrate-specific transporter activity;transporter activity	cell cortex part;cell part;cell periphery;cortical endoplasmic reticulum;cytoplasmic part;cytosol;endoplasmic reticulum membrane;endoplasmic reticulum part;intracellular organelle part;intracellular part;membrane;membrane part;organelle membrane;organelle part;plasma membrane		20.5752	21.8155	21.4568
P02337	SERC_YEAST	SER1	62.5	43.415	20	amine biosynthetic process;amine metabolic process;biosynthetic process;carboxylic acid biosynthetic process;carboxylic acid metabolic process;cellular amine metabolic process;cellular amino acid biosynthetic process;cellular amino acid metabolic process;cellular aromatic compound metabolic process;cellular biosynthetic process;cellular ketone metabolic process;cellular metabolic process;cellular…	binding;catalytic activity;cofactor binding;O-phospho-L-serine:2-oxoglutarate aminotransferase activity;pyridoxal phosphate binding;transaminase activity;transferase activity;transferase activity, transferring nitrogenous groups;vitamin B6 binding;vitamin binding		Glycine, serine and threonine metabolism;Methane metabolism;Vitamin B6 metabolism	25.0751	23.3949	24.0528
Q08791	SER33_YEAST	SER33	25.2	51.188	19	amine biosynthetic process;amine metabolic process;biosynthetic process;carboxylic acid biosynthetic process;carboxylic acid metabolic process;cellular amine metabolic process;cellular amino acid biosynthetic process;cellular amino acid metabolic process;cellular biosynthetic process;cellular ketone metabolic process;cellular metabolic process;cellular nitrogen compound biosynthetic process;cellu…	amine binding;amino acid binding;binding;carboxylic acid binding;catalytic activity;coenzyme binding;cofactor binding;identical protein binding;NAD binding;nucleotide binding;oxidoreductase activity;oxidoreductase activity, acting on CH-OH group of donors;oxidoreductase activity, acting on the CH-OH group of donors, NAD or NADP as acceptor;phosphoglycerate dehydrogenase activity;protein binding		Glycine, serine and threonine metabolism;Methane metabolism	21.1718	24.3676	22.0983
P32319	SEG1_YEAST	SEG1	26.2	105.87	19	cellular component assembly;cellular component assembly at cellular level;cellular component organization;cellular component organization at cellular level;cellular component organization or biogenesis;cellular component organization or biogenesis at cellular level;cellular macromolecular complex assembly;cellular macromolecular complex subunit organization;cellular process;cellular protein compl…		cell cortex part;cell part;cytoplasmic part;eisosome;intracellular part;macromolecular complex;membrane;plasma membrane;protein complex		20.525	21.4421	21.1463
P87262	SEC7_YEAST	SEC7	26.3	226.88	42	autophagic vacuole assembly;biological regulation;cellular component assembly;cellular component assembly at cellular level;cellular component organization;cellular component organization at cellular level;cellular component organization or biogenesis;cellular component organization or biogenesis at cellular level;cellular process;ER to Golgi vesicle-mediated transport;establishment of localizati…	ARF guanyl-nucleotide exchange factor activity;enzyme regulator activity;GTPase regulator activity;guanyl-nucleotide exchange factor activity;nucleoside-triphosphatase regulator activity;small GTPase regulator activity	cell part;cytoplasmic membrane-bounded vesicle;cytoplasmic part;cytoplasmic vesicle;cytosol;endosome;Golgi apparatus part;Golgi-associated vesicle;intracellular membrane-bounded organelle;intracellular organelle;intracellular organelle part;intracellular part;late endosome;membrane-bounded organelle;membrane-bounded vesicle;organelle;organelle part;trans-Golgi network;vesicle		20.5374	23.6803	23.3317
Q12442	SEC63_YEAST	SEC63	41.8	75.344	26	cellular process;cotranslational protein targeting to membrane;cytosol to ER transport;establishment of localization;establishment of localization in cell;establishment of protein localization;establishment of protein localization in endoplasmic reticulum;establishment of protein localization to organelle;intracellular protein transmembrane transport;intracellular protein transport;intracellular …	protein transporter activity;substrate-specific transporter activity;transporter activity	cell part;cytoplasmic part;endoplasmic reticulum membrane;endoplasmic reticulum part;integral to membrane;intracellular organelle part;intracellular part;intrinsic to membrane;macromolecular complex;membrane;membrane part;nuclear inner membrane;nuclear membrane;nuclear part;organelle inner membrane;organelle membrane;organelle part;protein complex;Sec62/Sec63 complex	Protein export;Protein processing in endoplasmic reticulum	22.7522	23.6707	23.1436
Q08814	SEC4_YEAST	SEC4	51.2	23.505	11	anatomical structure formation involved in morphogenesis;ascospore-type prospore formation;asexual reproduction;autophagy;biological regulation;bipolar cellular bud site selection;catabolic process;cell budding;cell division;cellular bud site selection;cellular catabolic process;cellular component assembly;cellular component assembly at cellular level;cellular component assembly involved in morph…	binding;catalytic activity;GTP binding;GTPase activity;guanyl nucleotide binding;guanyl ribonucleotide binding;hydrolase activity;hydrolase activity, acting on acid anhydrides;hydrolase activity, acting on acid anhydrides, in phosphorus-containing anhydrides;nucleoside-triphosphatase activity;nucleotide binding;purine nucleotide binding;purine ribonucleoside triphosphate binding;purine ribonucleo…	actin cap;cell cortex part;cell part;cell projection part;cytoplasmic membrane-bounded vesicle;cytoplasmic part;cytoplasmic vesicle;cytoplasmic vesicle membrane;cytoplasmic vesicle part;cytoskeletal part;incipient cellular bud site;intracellular membrane-bounded organelle;intracellular organelle;intracellular organelle part;intracellular part;mating projection tip;membrane;membrane-bounded organe…		24.0466	25.0341	23.4634
P0CX40	SEC31_YEAST	SEC31	41.6	138.72	43	cellular component organization;cellular component organization at cellular level;cellular component organization or biogenesis;cellular component organization or biogenesis at cellular level;cellular membrane organization;cellular process;COPII-coated vesicle budding;establishment of localization;establishment of protein localization;membrane budding;membrane organization;organelle organization;…	structural molecule activity	cell part;COPII vesicle coat;cytoplasmic part;cytoplasmic vesicle part;endoplasmic reticulum membrane;endoplasmic reticulum part;Golgi apparatus part;Golgi membrane;intracellular organelle part;intracellular part;macromolecular complex;membrane;membrane coat;membrane part;organelle membrane;organelle part;protein complex;vesicle coat	Protein processing in endoplasmic reticulum	24.4653	25.1242	24.4739
P0CX58	SEC24_YEAST	SEC24	36	103.63	29	cargo loading into COPII-coated vesicle;cargo loading into vesicle;cellular component assembly;cellular component assembly at cellular level;cellular component organization;cellular component organization at cellular level;cellular component organization or biogenesis;cellular component organization or biogenesis at cellular level;cellular macromolecular complex assembly;cellular macromolecular c…	binding;cation binding;ion binding;metal ion binding;peptide binding;signal sequence binding;transition metal ion binding;zinc ion binding	cell part;COPII vesicle coat;cytoplasmic part;cytoplasmic vesicle part;endoplasmic reticulum membrane;endoplasmic reticulum part;Golgi apparatus part;Golgi membrane;intracellular organelle part;intracellular part;macromolecular complex;membrane;membrane coat;membrane part;organelle membrane;organelle part;protein complex;vesicle coat	Protein processing in endoplasmic reticulum	22.1481	25.0182	22.4665
Q08765	SEC23_YEAST	SEC23	53.6	85.384	32	biological regulation;catabolic process;cellular catabolic process;cellular metabolic process;cellular nitrogen compound catabolic process;cellular nitrogen compound metabolic process;cellular process;ER to Golgi vesicle-mediated transport;establishment of localization;establishment of localization in cell;establishment of protein localization;Golgi vesicle transport;GTP catabolic process;GTP met…	binding;cation binding;enzyme activator activity;enzyme regulator activity;GTPase activator activity;GTPase regulator activity;ion binding;metal ion binding;nucleoside-triphosphatase regulator activity;transition metal ion binding;zinc ion binding	cell part;COPII vesicle coat;cytoplasmic part;cytoplasmic vesicle part;endoplasmic reticulum membrane;endoplasmic reticulum part;Golgi apparatus part;Golgi membrane;intracellular organelle part;intracellular part;macromolecular complex;membrane;membrane coat;membrane part;organelle membrane;organelle part;protein complex;vesicle coat	Protein processing in endoplasmic reticulum	23.4135	25.1354	23.4839
P02313	SEC18_YEAST	SEC18	48.7	84.055	33	autophagic vacuole assembly;cellular component assembly;cellular component assembly at cellular level;cellular component disassembly;cellular component disassembly at cellular level;cellular component organization;cellular component organization at cellular level;cellular component organization or biogenesis;cellular component organization or biogenesis at cellular level;cellular macromolecular c…	adenyl nucleotide binding;adenyl ribonucleotide binding;ATP binding;ATPase activity;binding;catalytic activity;hydrolase activity;hydrolase activity, acting on acid anhydrides;hydrolase activity, acting on acid anhydrides, in phosphorus-containing anhydrides;nucleoside-triphosphatase activity;nucleotide binding;purine nucleotide binding;purine ribonucleoside triphosphate binding;purine ribonucleo…	cell part;cytoplasmic part;Golgi apparatus;intracellular membrane-bounded organelle;intracellular organelle;intracellular part;membrane-bounded organelle;organelle	Vasopressin-regulated water reabsorption	22.1306	23.7086	22.1466
P0CS138	SEC17_YEAST	SEC17	68.5	32.802	18	autophagy;biological regulation;catabolic process;cellular catabolic process;cellular component disassembly;cellular component disassembly at cellular level;cellular component organization;cellular component organization at cellular level;cellular component organization or biogenesis;cellular component organization or biogenesis at cellular level;cellular macromolecular complex disassembly;cellul…	ATPase activator activity;ATPase regulator activity;binding;enzyme activator activity;enzyme regulator activity;nucleoside-triphosphatase regulator activity;protein binding;soluble NSF attachment protein activity	cell part;cytoplasmic part;cytosol;extrinsic to membrane;intracellular part;macromolecular complex;membrane part;protein complex;SNARE complex		21.4425	23.7072	23.1864
P38732	SEC16_YEAST	SEC16	22.1	241.69	32	autophagy;catabolic process;cellular catabolic process;cellular component organization;cellular component organization at cellular level;cellular component organization or biogenesis;cellular component organization or biogenesis at cellular level;cellular localization;cellular macromolecule localization;cellular metabolic process;cellular process;cellular protein localization;COPII vesicle coatin…	binding;protein anchor;protein binding	cell part;coated vesicle membrane;cytoplasmic part;cytoplasmic vesicle membrane;cytoplasmic vesicle part;endoplasmic reticulum exit site;endoplasmic reticulum membrane;endoplasmic reticulum part;ER to Golgi transport vesicle membrane;Golgi apparatus part;Golgi membrane;intracellular organelle part;intracellular part;membrane;membrane part;organelle membrane;organelle part;transport vesicle membra…		20.6958	22.6603	21.1523
P0CX71	SEC14_YEAST	SEC14	78.9	34.9	22	anatomical structure development;anatomical structure formation involved in morphogenesis;ascospore formation;cell development;cell differentiation;cellular component organization;cellular component organization at cellular level;cellular component organization or biogenesis;cellular component organization or biogenesis at cellular level;cellular developmental process;cellular lipid metabolic pro…	lipid transporter activity;phosphatidylcholine transmembrane transporter activity;phosphatidylinositol transporter activity;phospholipid transporter activity;substrate-specific transporter activity;transporter activity	cell part;cytoplasm;cytoplasmic part;cytosol;Golgi apparatus;Golgi apparatus part;Golgi membrane;intracellular membrane-bounded organelle;intracellular organelle;intracellular organelle part;intracellular part;membrane;membrane-bounded organelle;organelle;organelle membrane;organelle part		23.7909	25.1855	25.4759
P0CX83	SEC13_YEAST	SEC13	54.5	33.043	16	biological regulation;catabolic process;cellular catabolic process;cellular component organization;cellular component organization at cellular level;cellular component organization or biogenesis;cellular component organization or biogenesis at cellular level;cellular localization;cellular macromolecule catabolic process;cellular macromolecule localization;cellular macromolecule metabolic process;…	binding;identical protein binding;protein binding;structural molecule activity	cell part;COPII vesicle coat;cytoplasmic part;cytoplasmic vesicle part;endoplasmic reticulum membrane;endoplasmic reticulum part;Golgi apparatus part;Golgi membrane;intracellular organelle part;intracellular part;macromolecular complex;membrane;membrane coat;membrane part;nuclear part;Nup107-160 complex;organelle membrane;organelle part;protein complex;Seh1-associated complex;vacuolar membrane;va…	Protein processing in endoplasmic reticulum;RNA transport	22.9813	23.9789	23.0939
P02375	SEC11_YEAST	SEC11	34.7	18.762	6	cellular macromolecule metabolic process;cellular metabolic process;cellular process;cellular protein metabolic process;establishment of localization;establishment of localization in cell;establishment of protein localization;establishment of protein localization in endoplasmic reticulum;establishment of protein localization to organelle;intracellular protein transport;intracellular transport;mac…	catalytic activity;hydrolase activity;peptidase activity;peptidase activity, acting on L-amino acid peptides;serine hydrolase activity;serine-type peptidase activity	cell part;cytoplasmic part;endoplasmic reticulum;endoplasmic reticulum part;integral to membrane;intracellular membrane-bounded organelle;intracellular organelle;intracellular organelle part;intracellular part;intrinsic to membrane;macromolecular complex;membrane part;membrane-bounded organelle;organelle;organelle part;protein complex;signal peptidase complex	Protein export	21.9606	21.3652	21.0844
P38772	SDS22_YEAST	SDS22	53.3	38.887	14	biological regulation;cell cycle phase;cell cycle process;cell division;cellular component organization;cellular component organization at cellular level;cellular component organization or biogenesis;cellular component organization or biogenesis at cellular level;cellular process;chromosome segregation;maintenance of location;maintenance of location in cell;maintenance of protein localization to …	enzyme activator activity;enzyme inhibitor activity;enzyme regulator activity;phosphatase activator activity;phosphatase inhibitor activity;phosphatase regulator activity;protein phosphatase activator activity;protein phosphatase inhibitor activity;protein phosphatase regulator activity;protein phosphatase type 1 activator activity;protein phosphatase type 1 regulator activity;protein serine/thre…	cell part;cytoplasmic part;intracellular membrane-bounded organelle;intracellular organelle;intracellular part;macromolecular complex;membrane-bounded organelle;nucleus;organelle;protein complex;protein phosphatase type 1 complex;protein serine/threonine phosphatase complex		21.7	22.4589	21.6669
P32478	SDO1L_YEAST	RTC3	67.6	12.009	6	cellular macromolecule metabolic process;cellular metabolic process;cellular nitrogen compound metabolic process;cellular process;macromolecule metabolic process;metabolic process;ncRNA metabolic process;ncRNA processing;nitrogen compound metabolic process;nucleic acid metabolic process;nucleobase-containing compound metabolic process;primary metabolic process;RNA metabolic process;RNA processing…		cell part;cytoplasm;intracellular membrane-bounded organelle;intracellular organelle;intracellular part;membrane-bounded organelle;nucleus;organelle		21.9612	20.6425	22.8187
P32319	SDHB_YEAST	SDH2	57.1	30.231	16	acetyl-CoA catabolic process;acetyl-CoA metabolic process;catabolic process;cellular catabolic process;cellular metabolic process;cellular process;cellular respiration;coenzyme catabolic process;coenzyme metabolic process;cofactor catabolic process;cofactor metabolic process;electron transport chain;energy derivation by oxidation of organic compounds;generation of precursor metabolites and energy…	2 iron, 2 sulfur cluster binding;3 iron, 4 sulfur cluster binding;4 iron, 4 sulfur cluster binding;binding;catalytic activity;cation binding;electron carrier activity;ion binding;iron-sulfur cluster binding;metal cluster binding;metal ion binding;oxidoreductase activity;oxidoreductase activity, acting on the CH-CH group of donors;oxidoreductase activity, acting on the CH-CH group of donors, quino…	cell part;cytoplasmic part;fumarate reductase complex;intracellular organelle part;intracellular part;macromolecular complex;membrane;membrane part;mitochondrial membrane;mitochondrial membrane part;mitochondrial part;mitochondrial respiratory chain complex II;organelle membrane;organelle part;protein complex;succinate dehydrogenase complex;succinate dehydrogenase complex (ubiquinone)	Alzheimer's disease;Citrate cycle (TCA cycle);Huntington's disease;Oxidative phosphorylation;Parkinson's disease	21.7364	23.4387	22.849
Q12440	SDHA_YEAST	SDH1	45.9	70.229	28	acetyl-CoA catabolic process;acetyl-CoA metabolic process;catabolic process;cellular catabolic process;cellular metabolic process;cellular process;cellular respiration;coenzyme catabolic process;coenzyme metabolic process;cofactor catabolic process;cofactor metabolic process;electron transport chain;energy derivation by oxidation of organic compounds;generation of precursor metabolites and energy…	binding;catalytic activity;coenzyme binding;cofactor binding;flavin adenine dinucleotide binding;oxidoreductase activity;oxidoreductase activity, acting on the CH-CH group of donors;oxidoreductase activity, acting on the CH-CH group of donors, quinone or related compound as acceptor;succinate dehydrogenase (ubiquinone) activity;succinate dehydrogenase activity	cell part;cytoplasmic part;fumarate reductase complex;intracellular membrane-bounded organelle;intracellular organelle;intracellular organelle part;intracellular part;macromolecular complex;membrane;membrane part;membrane-bounded organelle;mitochondrial membrane;mitochondrial membrane part;mitochondrial part;mitochondrial respiratory chain complex II;mitochondrion;organelle;organelle membrane;org…	Alzheimer's disease;Citrate cycle (TCA cycle);Huntington's disease;Oxidative phosphorylation;Parkinson's disease	22.0851	24.5155	24.5167
P87262	SCW4_YEAST	SCW4	32.1	40.173	9	carbohydrate metabolic process;cell wall organization;cell wall organization or biogenesis;cellular component organization or biogenesis;conjugation;conjugation with cellular fusion;metabolic process;multi-organism process;primary metabolic process;reproduction;sexual reproduction	catalytic activity;glucosidase activity;hydrolase activity;hydrolase activity, acting on glycosyl bonds;hydrolase activity, hydrolyzing O-glycosyl compounds	cell part;cell wall;cytoplasmic part;external encapsulating structure;extracellular region;fungal-type cell wall;intracellular membrane-bounded organelle;intracellular organelle;intracellular part;membrane-bounded organelle;organelle;vacuole		22.1356	22.302	21.8618
P87262	SCS2_YEAST	SCS2	66.4	26.925	16	biological regulation;biosynthetic process;cellular biosynthetic process;cellular component organization;cellular component organization at cellular level;cellular component organization or biogenesis;cellular component organization or biogenesis at cellular level;cellular lipid metabolic process;cellular membrane organization;cellular metabolic process;cellular process;chromatin silencing;chroma…	binding;FFAT motif binding;lipid binding;phosphatidylinositol binding;phospholipid binding;protein binding;protein domain specific binding	cell part;cellular bud tip;cytoplasmic part;endoplasmic reticulum;endoplasmic reticulum part;envelope;integral to endoplasmic reticulum membrane;integral to membrane;integral to organelle membrane;intracellular membrane-bounded organelle;intracellular organelle;intracellular organelle part;intracellular part;intrinsic to endoplasmic reticulum membrane;intrinsic to membrane;intrinsic to organelle …		24.3567	24.6176	23.6068
P87262	SC61G_YEAST	SSS1	31.2	8.9435	3	cellular process;establishment of localization;establishment of localization in cell;establishment of protein localization;intracellular protein transmembrane transport;intracellular protein transport;intracellular transport;posttranslational protein targeting to membrane, translocation;protein transmembrane transport;protein transport;SRP-dependent cotranslational protein targeting to membrane, …	active transmembrane transporter activity;macromolecule transmembrane transporter activity;P-P-bond-hydrolysis-driven protein transmembrane transporter activity;P-P-bond-hydrolysis-driven transmembrane transporter activity;primary active transmembrane transporter activity;protein transmembrane transporter activity;protein transporter activity;structural molecule activity;substrate-specific transm…	cell part;cytoplasmic part;endoplasmic reticulum part;integral to membrane;intracellular organelle part;intracellular part;intrinsic to membrane;macromolecular complex;membrane part;organelle part;protein complex;Sec61 translocon complex;Ssh1 translocon complex;translocon complex	Phagosome;Protein export;Protein processing in endoplasmic reticulum;Vibrio cholerae infection	20.9912	24.4885	22.5879
P0CX38	SC160_YEAST	SCP160	65	134.81	89	biological regulation;cell cycle process;cell surface receptor linked signaling pathway;cellular component organization;cellular component organization at cellular level;cellular component organization or biogenesis;cellular component organization or biogenesis at cellular level;cellular localization;cellular macromolecule localization;cellular process;cellular process involved in reproduction;ce…	binding;G-protein alpha-subunit binding;mRNA binding;nucleic acid binding;protein binding;RNA binding	cell part;cytoplasm;cytoplasmic part;endoplasmic reticulum;endoplasmic reticulum membrane;endoplasmic reticulum part;intracellular membrane-bounded organelle;intracellular organelle;intracellular organelle part;intracellular part;macromolecular complex;membrane;membrane part;membrane-bounded organelle;nuclear membrane;nuclear outer membrane-endoplasmic reticulum membrane network;nuclear part;orga…		26.5841	27.0261	26.3447
P0CX111	SBA1_YEAST	SBA1	18.5	24.081	5	biological regulation;cellular macromolecule metabolic process;cellular metabolic process;cellular process;cellular protein metabolic process;macromolecule metabolic process;metabolic process;negative regulation of binding;negative regulation of DNA binding;negative regulation of molecular function;positive regulation of biological process;positive regulation of biosynthetic process;positive regu…	binding;chaperone binding;protein binding	cell part;cytoplasm;intracellular membrane-bounded organelle;intracellular organelle;intracellular part;membrane-bounded organelle;nucleus;organelle		20.4565	23.8881	21.4669
Q08811	SAR1_YEAST	SAR1	75.8	21.45	12	biological regulation;catabolic process;cellular catabolic process;cellular component organization;cellular component organization at cellular level;cellular component organization or biogenesis;cellular component organization or biogenesis at cellular level;cellular metabolic process;cellular nitrogen compound catabolic process;cellular nitrogen compound metabolic process;cellular process;establ…	binding;catalytic activity;GTP binding;GTPase activity;guanyl nucleotide binding;guanyl ribonucleotide binding;hydrolase activity;hydrolase activity, acting on acid anhydrides;hydrolase activity, acting on acid anhydrides, in phosphorus-containing anhydrides;nucleoside-triphosphatase activity;nucleotide binding;purine nucleotide binding;purine ribonucleoside triphosphate binding;purine ribonucleo…	cell part;COPII vesicle coat;cytoplasmic part;cytoplasmic vesicle part;endoplasmic reticulum exit site;endoplasmic reticulum membrane;endoplasmic reticulum part;Golgi apparatus part;Golgi membrane;intracellular organelle part;intracellular part;macromolecular complex;membrane;membrane coat;membrane part;organelle membrane;organelle part;protein complex;vesicle coat	Protein processing in endoplasmic reticulum	24.1269	23.955	24.8481
P0CX30	SAM4_YEAST	SAM4	51.4	36.668	17	amine biosynthetic process;amine metabolic process;aspartate family amino acid biosynthetic process;aspartate family amino acid metabolic process;biosynthetic process;carboxylic acid biosynthetic process;carboxylic acid metabolic process;cellular amine metabolic process;cellular amino acid biosynthetic process;cellular amino acid metabolic process;cellular biosynthetic process;cellular ketone met…	binding;catalytic activity;cation binding;homocysteine S-methyltransferase activity;ion binding;metal ion binding;methyltransferase activity;S-adenosylmethionine-dependent methyltransferase activity;S-methyltransferase activity;transferase activity;transferase activity, transferring one-carbon groups	cell part;cytoplasm;intracellular membrane-bounded organelle;intracellular organelle;intracellular part;membrane-bounded organelle;nucleus;organelle	Cysteine and methionine metabolism	21.868	23.4723	22.5973
Q12430	SAHH_YEAST	SAH1	62.8	49.125	37	acylglycerol metabolic process;alcohol metabolic process;amine catabolic process;amine metabolic process;aspartate family amino acid metabolic process;biosynthetic process;carboxylic acid catabolic process;carboxylic acid metabolic process;catabolic process;cellular amine metabolic process;cellular amino acid catabolic process;cellular amino acid metabolic process;cellular biogenic amine metaboli…	adenosylhomocysteinase activity;catalytic activity;hydrolase activity;hydrolase activity, acting on ether bonds;trialkylsulfonium hydrolase activity		Cysteine and methionine metabolism	26.7132	27.6886	27.2311
Q12446	SAC1_YEAST	SAC1	48.2	71.124	24	cellular lipid metabolic process;cellular metabolic process;cellular process;dephosphorylation;glycerolipid metabolic process;glycerophospholipid metabolic process;lipid metabolic process;lipid modification;metabolic process;organophosphate metabolic process;phosphate-containing compound metabolic process;phosphatidylinositol dephosphorylation;phosphatidylinositol metabolic process;phospholipid d…	catalytic activity;hydrolase activity;hydrolase activity, acting on ester bonds;inositol or phosphatidylinositol phosphatase activity;lipid phosphatase activity;phosphatase activity;phosphatidylinositol bisphosphate phosphatase activity;phosphatidylinositol monophosphate phosphatase activity;phosphatidylinositol phosphate 5-phosphatase activity;phosphatidylinositol-3,5-bisphosphate 5-phosphatase …	cell part;cytoplasmic part;endoplasmic reticulum palmitoyltransferase complex;endoplasmic reticulum part;Golgi apparatus part;Golgi cisterna;Golgi medial cisterna;integral to endoplasmic reticulum membrane;integral to Golgi membrane;integral to membrane;integral to organelle membrane;intracellular organelle part;intracellular part;intrinsic to endoplasmic reticulum membrane;intrinsic to Golgi mem…		22.6913	24.1018	23.1093
P02351	RV167_YEAST	RVS167	36.1	52.774	15	actin cortical patch localization;cellular component assembly;cellular component assembly at cellular level;cellular component organization;cellular component organization at cellular level;cellular component organization or biogenesis;cellular component organization or biogenesis at cellular level;cellular localization;cellular macromolecular complex assembly;cellular macromolecular complex subu…	binding;cytoskeletal protein binding;identical protein binding;protein binding	actin cortical patch;cell cortex part;cell part;cell projection part;cytoplasmic part;cytoskeletal part;intracellular organelle part;intracellular part;mating projection tip;organelle part;site of polarized growth		24.0978	23.3289	23.8972
P87262	RV161_YEAST	RVS161	75.8	30.25	20	actin cortical patch localization;actin cytoskeleton organization;actin cytoskeleton reorganization;actin filament-based process;cellular component assembly;cellular component assembly at cellular level;cellular component organization;cellular component organization at cellular level;cellular component organization or biogenesis;cellular component organization or biogenesis at cellular level;cell…	binding;cytoskeletal protein binding;protein binding	actin cortical patch;cell cortex part;cell part;cell projection;cytoplasmic part;cytoskeletal part;intracellular organelle part;intracellular part;mating projection;membrane part;membrane raft;organelle part		22.5025	23.4009	22.654
P87262	RUVB2_YEAST	RVB2	51	51.611	22	ATP-dependent chromatin remodeling;biological regulation;biosynthetic process;box C/D snoRNP assembly;cellular biosynthetic process;cellular component assembly;cellular component assembly at cellular level;cellular component organization;cellular component organization at cellular level;cellular component organization or biogenesis;cellular component organization or biogenesis at cellular level;c…	3'-5' DNA helicase activity;5'-3' DNA helicase activity;adenyl nucleotide binding;adenyl ribonucleotide binding;ATP binding;ATPase activity;ATPase activity, coupled;ATP-dependent 3'-5' DNA helicase activity;ATP-dependent 5'-3' DNA helicase activity;ATP-dependent DNA helicase activity;ATP-dependent helicase activity;binding;catalytic activity;DNA helicase activity;DNA-dependent ATPase activity;hel…	cell part;chromatin remodeling complex;chromosomal part;DNA helicase complex;Ino80 complex;intracellular membrane-bounded organelle;intracellular organelle;intracellular organelle part;intracellular part;macromolecular complex;membrane-bounded organelle;nuclear chromosome part;nuclear part;nucleoplasm;nucleus;organelle;organelle part;protein complex;Swr1 complex		23.8689	23.9344	23.1328
Q08779	RUVB1_YEAST	RVB1	56.4	50.452	24	ATP-dependent chromatin remodeling;biological regulation;biosynthetic process;box C/D snoRNP assembly;cellular biosynthetic process;cellular component assembly;cellular component assembly at cellular level;cellular component organization;cellular component organization at cellular level;cellular component organization or biogenesis;cellular component organization or biogenesis at cellular level;c…	5'-3' DNA helicase activity;adenyl nucleotide binding;adenyl ribonucleotide binding;ATP binding;ATPase activity;ATPase activity, coupled;ATP-dependent 5'-3' DNA helicase activity;ATP-dependent DNA helicase activity;ATP-dependent helicase activity;binding;catalytic activity;DNA helicase activity;DNA-dependent ATPase activity;helicase activity;hydrolase activity;hydrolase activity, acting on acid a…	cell part;chromatin remodeling complex;chromosomal part;DNA helicase complex;Ino80 complex;intracellular membrane-bounded organelle;intracellular organelle;intracellular organelle part;intracellular part;macromolecular complex;membrane-bounded organelle;nuclear chromosome part;nuclear part;nucleus;organelle;organelle part;protein complex;Swr1 complex	Wnt signaling pathway	24.0286	24.1767	23.197
P0CS172	RUP1_YEAST	RUP1	11.6	75.36	6	cellular macromolecule metabolic process;cellular metabolic process;cellular process;cellular protein metabolic process;macromolecule metabolic process;macromolecule modification;metabolic process;primary metabolic process;protein deubiquitination;protein metabolic process;protein modification by small protein conjugation or removal;protein modification by small protein removal;protein modificati…		cell part;cytoplasm;intracellular membrane-bounded organelle;intracellular organelle;intracellular part;membrane-bounded organelle;nucleus;organelle		19.6478	19.6935	20.3729
P0CX70	RTN2_YEAST	RTN2	57	44.358	23	cellular component maintenance;cellular component maintenance at cellular level;cellular component organization;cellular component organization at cellular level;cellular component organization or biogenesis;cellular component organization or biogenesis at cellular level;cellular process;endoplasmic reticulum organization;endoplasmic reticulum tubular network maintenance;endoplasmic reticulum tub…		cell cortex part;cell part;cortical endoplasmic reticulum;cytoplasmic part;endoplasmic reticulum membrane;endoplasmic reticulum part;endoplasmic reticulum tubular network;integral to membrane;intracellular organelle part;intracellular part;intrinsic to membrane;membrane;membrane part;organelle membrane;organelle part		22.9248	23.4217	21.4813
Q12465	RTN1_YEAST	RTN1	61.4	32.916	17	cellular component assembly;cellular component assembly at cellular level;cellular component maintenance;cellular component maintenance at cellular level;cellular component organization;cellular component organization at cellular level;cellular component organization or biogenesis;cellular component organization or biogenesis at cellular level;cellular macromolecular complex assembly;cellular mac…		cell cortex part;cell part;cortical endoplasmic reticulum;cytoplasmic part;endoplasmic reticulum;endoplasmic reticulum part;endoplasmic reticulum tubular network;Golgi apparatus;integral to cytosolic side of endoplasmic reticulum membrane;integral to endoplasmic reticulum membrane;integral to membrane;integral to organelle membrane;intracellular membrane-bounded organelle;intracellular organelle;…		25.6381	26.0966	25.2874
P02362	RSSA2_YEAST	RPS0B	15.1	27.962	12	biosynthetic process;cellular biosynthetic process;cellular component assembly;cellular component assembly at cellular level;cellular component organization;cellular component organization at cellular level;cellular component organization or biogenesis;cellular component organization or biogenesis at cellular level;cellular macromolecular complex assembly;cellular macromolecular complex subunit o…	structural constituent of ribosome;structural molecule activity	cell part;cytosolic small ribosomal subunit;intracellular organelle part;intracellular part;macromolecular complex;organelle part;ribonucleoprotein complex;small ribosomal subunit	Ribosome	26.131	27.7781	27.6798
P02315	RSP5_YEAST	RSP5	45.6	91.815	32	autophagy;biological regulation;catabolic process;cellular catabolic process;cellular component organization;cellular component organization at cellular level;cellular component organization or biogenesis;cellular component organization or biogenesis at cellular level;cellular macromolecule catabolic process;cellular macromolecule metabolic process;cellular membrane organization;cellular metaboli…	acid-amino acid ligase activity;binding;catalytic activity;ligase activity;ligase activity, forming carbon-nitrogen bonds;lipid binding;phosphatidylinositol binding;phospholipid binding;protein binding;small conjugating protein binding;small conjugating protein ligase activity;ubiquitin binding;ubiquitin-protein ligase activity	actin cortical patch;cell cortex part;cell part;cellular bud tip;cytoplasm;cytoplasmic part;cytoskeletal part;endosomal part;endosome membrane;extrinsic to internal side of plasma membrane;extrinsic to membrane;extrinsic to plasma membrane;Golgi apparatus;intracellular membrane-bounded organelle;intracellular organelle;intracellular organelle part;intracellular part;macromolecular complex;membran…	Endocytosis;Ubiquitin mediated proteolysis	20.9669	23.8916	23.1626
P02325	RSC8_YEAST	RSC8	44.5	63.167	25	ATP-dependent chromatin remodeling;biological regulation;biosynthetic process;cell cycle process;cellular biosynthetic process;cellular component disassembly;cellular component disassembly at cellular level;cellular component organization;cellular component organization at cellular level;cellular component organization or biogenesis;cellular component organization or biogenesis at cellular level;…	binding;cation binding;chromatin binding;DNA binding;ion binding;metal ion binding;nucleic acid binding;transition metal ion binding;zinc ion binding	cell part;chromatin remodeling complex;intracellular organelle part;intracellular part;macromolecular complex;nuclear part;organelle part;protein complex;RSC complex		21.7473	23.024	22.0965
P38743	RS9B_YEAST	RPS9B	8.2	22.298	24	biological regulation;biosynthetic process;cellular biosynthetic process;cellular macromolecule biosynthetic process;cellular macromolecule metabolic process;cellular metabolic process;cellular nitrogen compound metabolic process;cellular process;cellular protein metabolic process;macromolecule biosynthetic process;macromolecule metabolic process;maturation of SSU-rRNA;maturation of SSU-rRNA from…	binding;nucleic acid binding;RNA binding;rRNA binding;structural constituent of ribosome;structural molecule activity	cell part;cytosolic small ribosomal subunit;intracellular non-membrane-bounded organelle;intracellular organelle;intracellular organelle part;intracellular part;macromolecular complex;non-membrane-bounded organelle;nuclear part;nucleolus;organelle;organelle part;preribosome;ribonucleoprotein complex;small ribosomal subunit;small-subunit processome	Ribosome	25.9536	27.6717	26.0966
P32319	RS8B_YEAST	RPS8B	63	22.489	15	biosynthetic process;cellular biosynthetic process;cellular macromolecule biosynthetic process;cellular macromolecule metabolic process;cellular metabolic process;cellular nitrogen compound metabolic process;cellular process;cellular protein metabolic process;cytoplasmic translation;macromolecule biosynthetic process;macromolecule metabolic process;maturation of SSU-rRNA;maturation of SSU-rRNA fr…	structural constituent of ribosome;structural molecule activity	cell part;cytosolic small ribosomal subunit;intracellular organelle part;intracellular part;macromolecular complex;organelle part;ribonucleoprotein complex;small ribosomal subunit	Ribosome	25.344	26.9692	26.5358
P87262	RS7B_YEAST	RPS7B	50.5	21.634	23	biosynthetic process;cellular biosynthetic process;cellular component biogenesis;cellular component biogenesis at cellular level;cellular component organization or biogenesis;cellular component organization or biogenesis at cellular level;cellular macromolecule biosynthetic process;cellular macromolecule metabolic process;cellular metabolic process;cellular nitrogen compound metabolic process;cel…	structural constituent of ribosome;structural molecule activity	cell part;cytosolic small ribosomal subunit;intracellular non-membrane-bounded organelle;intracellular organelle;intracellular organelle part;intracellular part;macromolecular complex;non-membrane-bounded organelle;nuclear part;nucleolus;organelle;organelle part;preribosome;ribonucleoprotein complex;small ribosomal subunit;small-subunit processome	Ribosome	26.2748	27.5204	26.2615
P32478	RS7A_YEAST	RPS7A	43.7	21.622	20	biosynthetic process;cellular biosynthetic process;cellular component biogenesis;cellular component biogenesis at cellular level;cellular component organization or biogenesis;cellular component organization or biogenesis at cellular level;cellular macromolecule biosynthetic process;cellular macromolecule metabolic process;cellular metabolic process;cellular nitrogen compound metabolic process;cel…	structural constituent of ribosome;structural molecule activity	cell part;cytosolic small ribosomal subunit;intracellular non-membrane-bounded organelle;intracellular organelle;intracellular organelle part;intracellular part;macromolecular complex;non-membrane-bounded organelle;nuclear part;nucleolus;organelle;organelle part;preribosome;ribonucleoprotein complex;small ribosomal subunit;small-subunit processome	Ribosome	25.5925	26.6198	27.6037
P32319	RS6B_YEAST	RPS6B	64.8	26.996	24	biosynthetic process;cellular biosynthetic process;cellular macromolecule biosynthetic process;cellular macromolecule metabolic process;cellular metabolic process;cellular nitrogen compound metabolic process;cellular process;cellular protein metabolic process;cytoplasmic translation;macromolecule biosynthetic process;macromolecule metabolic process;maturation of SSU-rRNA;maturation of SSU-rRNA fr…	structural constituent of ribosome;structural molecule activity	cell part;cytosolic small ribosomal subunit;intracellular non-membrane-bounded organelle;intracellular organelle;intracellular organelle part;intracellular part;macromolecular complex;non-membrane-bounded organelle;nuclear part;nucleolus;organelle;organelle part;preribosome;ribonucleoprotein complex;small ribosomal subunit;small-subunit processome	Insulin signaling pathway;mTOR signaling pathway;Ribosome	28.434	28.139	27.7955
P0CS135	RS5_YEAST	RPS5	63.6	25.038	19	biological regulation;biosynthetic process;cellular biosynthetic process;cellular macromolecule biosynthetic process;cellular macromolecule metabolic process;cellular metabolic process;cellular process;cellular protein metabolic process;cytoplasmic translation;establishment of localization;establishment of localization in cell;establishment of RNA localization;intracellular transport;macromolecul…	binding;nucleic acid binding;RNA binding;structural constituent of ribosome;structural molecule activity	cell part;cytosolic small ribosomal subunit;intracellular organelle part;intracellular part;macromolecular complex;organelle part;ribonucleoprotein complex;small ribosomal subunit	Ribosome	27.468	29.0922	27.4603
P0CX29	RS4B_YEAST	RPS4B	78.5	29.41	34	biosynthetic process;cellular biosynthetic process;cellular macromolecule biosynthetic process;cellular macromolecule metabolic process;cellular metabolic process;cellular process;cellular protein metabolic process;cytoplasmic translation;macromolecule biosynthetic process;macromolecule metabolic process;metabolic process;primary metabolic process;protein metabolic process;translation	binding;nucleic acid binding;RNA binding;rRNA binding;structural constituent of ribosome;structural molecule activity	cell part;cytosolic small ribosomal subunit;intracellular organelle part;intracellular part;macromolecular complex;organelle part;ribonucleoprotein complex;small ribosomal subunit	Ribosome	27.3754	28.25	27.853
P0CS107	RS3A2_YEAST	RPS1B	22.7	28.812	36	biosynthetic process;cellular biosynthetic process;cellular macromolecule biosynthetic process;cellular macromolecule metabolic process;cellular metabolic process;cellular nitrogen compound metabolic process;cellular process;cellular protein metabolic process;cytoplasmic translation;macromolecule biosynthetic process;macromolecule metabolic process;maturation of SSU-rRNA;maturation of SSU-rRNA fr…	structural constituent of ribosome;structural molecule activity	cell part;cytosolic small ribosomal subunit;intracellular organelle part;intracellular part;macromolecular complex;organelle part;ribonucleoprotein complex;small ribosomal subunit	Ribosome	28.5677	27.993	28.8708
P38631	RS3A1_YEAST	RPS1A	22.4	28.743	36	biosynthetic process;cellular biosynthetic process;cellular macromolecule biosynthetic process;cellular macromolecule metabolic process;cellular metabolic process;cellular nitrogen compound metabolic process;cellular process;cellular protein metabolic process;cytoplasmic translation;macromolecule biosynthetic process;macromolecule metabolic process;maturation of SSU-rRNA;maturation of SSU-rRNA fr…	structural constituent of ribosome;structural molecule activity	cell part;cytosolic small ribosomal subunit;intracellular organelle part;intracellular part;macromolecular complex;organelle part;ribonucleoprotein complex;small ribosomal subunit	Ribosome	25.1737	26.0575	24.7443
P0CX34	RS30B_YEAST	RPS30B	41.3	7.1184	4	biosynthetic process;cellular biosynthetic process;cellular macromolecule biosynthetic process;cellular macromolecule metabolic process;cellular metabolic process;cellular process;cellular protein metabolic process;cytoplasmic translation;macromolecule biosynthetic process;macromolecule metabolic process;metabolic process;primary metabolic process;protein metabolic process;translation	structural constituent of ribosome;structural molecule activity	cell part;cytosolic small ribosomal subunit;intracellular organelle part;intracellular part;macromolecular complex;organelle part;ribonucleoprotein complex;small ribosomal subunit	Ribosome	20.4322	24.7309	22.7442
P87262	RS3_YEAST	RPS3	86.7	26.502	27	biosynthetic process;cellular biosynthetic process;cellular localization;cellular macromolecule biosynthetic process;cellular macromolecule metabolic process;cellular metabolic process;cellular nitrogen compound metabolic process;cellular process;cellular protein metabolic process;cytoplasmic translation;DNA metabolic process;establishment of localization;establishment of localization in cell;est…	binding;carbon-oxygen lyase activity;catalytic activity;DNA-(apurinic or apyrimidinic site) lyase activity;lyase activity;nucleic acid binding;RNA binding;structural constituent of ribosome;structural molecule activity	cell part;cytosolic small ribosomal subunit;intracellular organelle part;intracellular part;macromolecular complex;organelle part;preribosome;preribosome, small subunit precursor;ribonucleoprotein complex;small ribosomal subunit	Ribosome	28.0773	28.8287	28.1428
P38631	RS29B_YEAST	RPS29B	50	6.7276	6	biosynthetic process;cellular biosynthetic process;cellular macromolecule biosynthetic process;cellular macromolecule metabolic process;cellular metabolic process;cellular process;cellular protein metabolic process;cytoplasmic translation;macromolecule biosynthetic process;macromolecule metabolic process;metabolic process;primary metabolic process;protein metabolic process;translation	binding;cation binding;ion binding;metal ion binding;structural constituent of ribosome;structural molecule activity	cell part;cytosolic small ribosomal subunit;intracellular organelle part;intracellular part;macromolecular complex;organelle part;ribonucleoprotein complex;small ribosomal subunit	Ribosome	21.5796	22.7403	22.4976
P0CX112	RS29A_YEAST	RPS29A	53.6	6.6606	8	biosynthetic process;cellular biosynthetic process;cellular macromolecule biosynthetic process;cellular macromolecule metabolic process;cellular metabolic process;cellular process;cellular protein metabolic process;cytoplasmic translation;macromolecule biosynthetic process;macromolecule metabolic process;metabolic process;primary metabolic process;protein metabolic process;translation	binding;cation binding;ion binding;metal ion binding;structural constituent of ribosome;structural molecule activity	cell part;cytosolic small ribosomal subunit;intracellular organelle part;intracellular part;macromolecular complex;organelle part;ribonucleoprotein complex;small ribosomal subunit	Ribosome	23.7713	23.5633	23.5846
Q08749	RS28A_YEAST	RPS28A	83.6	7.5917	11	biosynthetic process;cellular biosynthetic process;cellular macromolecule biosynthetic process;cellular macromolecule metabolic process;cellular metabolic process;cellular process;cellular protein metabolic process;cytoplasmic translation;establishment of localization;establishment of localization in cell;establishment of RNA localization;intracellular transport;macromolecule biosynthetic process…	structural constituent of ribosome;structural molecule activity	cell part;cytosolic small ribosomal subunit;intracellular organelle part;intracellular part;macromolecular complex;organelle part;ribonucleoprotein complex;small ribosomal subunit	Ribosome	27.4418	24.5824	27.2388
P38711	RS27B_YEAST	RPS27B	52.4	8.8653	7	biosynthetic process;cellular biosynthetic process;cellular component assembly;cellular component assembly at cellular level;cellular component organization;cellular component organization at cellular level;cellular component organization or biogenesis;cellular component organization or biogenesis at cellular level;cellular macromolecular complex assembly;cellular macromolecular complex subunit o…	binding;cation binding;ion binding;metal ion binding;structural constituent of ribosome;structural molecule activity	cell part;cytosolic small ribosomal subunit;intracellular organelle part;intracellular part;macromolecular complex;organelle part;ribonucleoprotein complex;small ribosomal subunit	Ribosome	26.5214	26.223	26.5806
P32478	RS27A_YEAST	RPS31	50.7	17.216	12	biosynthetic process;cellular biosynthetic process;cellular component assembly;cellular component assembly at cellular level;cellular component biogenesis;cellular component biogenesis at cellular level;cellular component organization;cellular component organization at cellular level;cellular component organization or biogenesis;cellular component organization or biogenesis at cellular level;cell…	binding;cation binding;ion binding;metal ion binding;protein tag;structural constituent of ribosome;structural molecule activity	cell part;cytosolic small ribosomal subunit;intracellular membrane-bounded organelle;intracellular organelle;intracellular organelle part;intracellular part;macromolecular complex;membrane-bounded organelle;nucleus;organelle;organelle part;ribonucleoprotein complex;small ribosomal subunit	Ribosome	26.6559	24.9975	25.2036
P87262	RS26A_YEAST	RPS26A	11.8	13.505	8	biosynthetic process;cellular biosynthetic process;cellular macromolecule biosynthetic process;cellular macromolecule metabolic process;cellular metabolic process;cellular process;cellular protein metabolic process;cytoplasmic translation;establishment of localization;establishment of localization in cell;establishment of RNA localization;intracellular transport;macromolecule biosynthetic process…	structural constituent of ribosome;structural molecule activity	cell part;cytosolic small ribosomal subunit;intracellular organelle part;intracellular part;macromolecular complex;organelle part;ribonucleoprotein complex;small ribosomal subunit	Ribosome	25.6996	27.3145	25.6587
P38715	RS25A_YEAST	RPS25A	70.4	12.039	11	biosynthetic process;cellular biosynthetic process;cellular macromolecule biosynthetic process;cellular macromolecule metabolic process;cellular metabolic process;cellular process;cellular protein metabolic process;cytoplasmic translation;macromolecule biosynthetic process;macromolecule metabolic process;metabolic process;primary metabolic process;protein metabolic process;translation	structural constituent of ribosome;structural molecule activity	cell part;cytosolic small ribosomal subunit;intracellular organelle part;intracellular part;macromolecular complex;organelle part;ribonucleoprotein complex;small ribosomal subunit	Ribosome	27.241	26.5686	25.9406
P38713	RS24B_YEAST	RPS24B	76.3	15.329	17	biosynthetic process;cellular biosynthetic process;cellular macromolecule biosynthetic process;cellular macromolecule metabolic process;cellular metabolic process;cellular nitrogen compound metabolic process;cellular process;cellular protein metabolic process;cytoplasmic translation;macromolecule biosynthetic process;macromolecule metabolic process;maturation of SSU-rRNA;maturation of SSU-rRNA fr…	binding;nucleotide binding;structural constituent of ribosome;structural molecule activity	cell part;cytosolic small ribosomal subunit;intracellular organelle part;intracellular part;macromolecular complex;organelle part;ribonucleoprotein complex;small ribosomal subunit	Ribosome	27.0833	27.1876	26.412
P02298	RS23B_YEAST	RPS23B	52.4	16.038	11	biological regulation;biosynthetic process;cellular biosynthetic process;cellular macromolecule biosynthetic process;cellular macromolecule metabolic process;cellular metabolic process;cellular nitrogen compound metabolic process;cellular process;cellular protein metabolic process;macromolecule biosynthetic process;macromolecule metabolic process;maturation of SSU-rRNA;maturation of SSU-rRNA from…	structural constituent of ribosome;structural molecule activity	cell part;cytosolic small ribosomal subunit;intracellular organelle part;intracellular part;macromolecular complex;organelle part;ribonucleoprotein complex;small ribosomal subunit	Ribosome	26.5919	26.3931	25.0857
P32319	RS22B_YEAST	RPS22B	78.5	14.626	12	biosynthetic process;cellular biosynthetic process;cellular macromolecule biosynthetic process;cellular macromolecule metabolic process;cellular metabolic process;cellular process;cellular protein metabolic process;cytoplasmic translation;macromolecule biosynthetic process;macromolecule metabolic process;metabolic process;primary metabolic process;protein metabolic process;translation	structural constituent of ribosome;structural molecule activity	cell part;cytosolic small ribosomal subunit;intracellular organelle part;intracellular part;macromolecular complex;organelle part;ribonucleoprotein complex;small ribosomal subunit	Ribosome	25.4308	26.0172	27.8445
Q12494	RS21A_YEAST	RPS21A	18.4	9.7457	6	biosynthetic process;cellular biosynthetic process;cellular macromolecule biosynthetic process;cellular macromolecule metabolic process;cellular metabolic process;cellular nitrogen compound metabolic process;cellular process;cellular protein metabolic process;cleavage involved in rRNA processing;cytoplasmic translation;endonucleolytic cleavage in ITS1 to separate SSU-rRNA from 5.8S rRNA and LSU-r…	structural constituent of ribosome;structural molecule activity	cell part;cytosolic small ribosomal subunit;intracellular organelle part;intracellular part;macromolecular complex;organelle part;ribonucleoprotein complex;small ribosomal subunit	Ribosome	23.5757	21.5129	21.9922
P02348	RS20_YEAST	RPS20	89.3	13.907	16	biosynthetic process;cellular biosynthetic process;cellular macromolecule biosynthetic process;cellular macromolecule metabolic process;cellular metabolic process;cellular nitrogen compound metabolic process;cellular process;cellular protein metabolic process;cytoplasmic translation;macromolecule biosynthetic process;macromolecule metabolic process;maturation of SSU-rRNA;maturation of SSU-rRNA fr…	binding;nucleic acid binding;RNA binding;structural constituent of ribosome;structural molecule activity	cell part;cytosolic small ribosomal subunit;intracellular organelle part;intracellular part;macromolecular complex;organelle part;ribonucleoprotein complex;small ribosomal subunit	Ribosome	26.8332	28.4647	26.4302
P38746	RS2_YEAST	RPS2	80.3	27.449	23	biological regulation;biosynthetic process;cellular biosynthetic process;cellular macromolecule biosynthetic process;cellular macromolecule metabolic process;cellular metabolic process;cellular nitrogen compound metabolic process;cellular process;cellular protein metabolic process;establishment of localization;establishment of localization in cell;establishment of RNA localization;intracellular t…	binding;nucleic acid binding;RNA binding;rRNA binding;SSU rRNA binding;structural constituent of ribosome;structural molecule activity	cell part;cytosolic small ribosomal subunit;intracellular non-membrane-bounded organelle;intracellular organelle;intracellular organelle part;intracellular part;macromolecular complex;non-membrane-bounded organelle;nuclear part;nucleolus;organelle;organelle part;preribosome;ribonucleoprotein complex;small ribosomal subunit;small-subunit processome	Ribosome	26.6694	27.4831	26.8383
P0CS93	RS19B_YEAST	RPS19B	67.4	15.891	13	biosynthetic process;cellular biosynthetic process;cellular component biogenesis;cellular component biogenesis at cellular level;cellular component organization or biogenesis;cellular component organization or biogenesis at cellular level;cellular macromolecule biosynthetic process;cellular macromolecule metabolic process;cellular metabolic process;cellular process;cellular protein metabolic proc…	structural constituent of ribosome;structural molecule activity	cell part;cytosolic small ribosomal subunit;intracellular organelle part;intracellular part;macromolecular complex;organelle part;ribonucleoprotein complex;small ribosomal subunit	Ribosome	27.4348	27.5889	27.3736
P38631	RS18B_YEAST	RPS18B	75.3	17.037	16	biosynthetic process;cellular biosynthetic process;cellular macromolecule biosynthetic process;cellular macromolecule metabolic process;cellular metabolic process;cellular nitrogen compound metabolic process;cellular process;cellular protein metabolic process;cleavage involved in rRNA processing;cytoplasmic translation;endonucleolytic cleavage in ITS1 to separate SSU-rRNA from 5.8S rRNA and LSU-r…	binding;nucleic acid binding;RNA binding;rRNA binding;structural constituent of ribosome;structural molecule activity	cell part;cytosolic small ribosomal subunit;intracellular organelle part;intracellular part;macromolecular complex;organelle part;ribonucleoprotein complex;small ribosomal subunit	Ribosome	27.5598	28.4587	26.9761
P02297	RS17B_YEAST	RPS17B	61	15.803	14	biosynthetic process;cellular biosynthetic process;cellular component assembly;cellular component assembly at cellular level;cellular component organization;cellular component organization at cellular level;cellular component organization or biogenesis;cellular component organization or biogenesis at cellular level;cellular macromolecular complex assembly;cellular macromolecular complex subunit o…	structural constituent of ribosome;structural molecule activity	cell part;cytosolic small ribosomal subunit;intracellular organelle part;intracellular part;macromolecular complex;organelle part;ribonucleoprotein complex;small ribosomal subunit	Ribosome	26.6733	27.9292	26.2583
P32478	RS16B_YEAST	RPS16B	77.6	15.847	16	biosynthetic process;cellular biosynthetic process;cellular macromolecule biosynthetic process;cellular macromolecule metabolic process;cellular metabolic process;cellular nitrogen compound metabolic process;cellular process;cellular protein metabolic process;cytoplasmic translation;DNA metabolic process;DNA recombination;macromolecule biosynthetic process;macromolecule metabolic process;maturati…	structural constituent of ribosome;structural molecule activity	cell part;cytosolic small ribosomal subunit;intracellular organelle part;intracellular part;macromolecular complex;organelle part;ribonucleoprotein complex;small ribosomal subunit	Ribosome	27.462	28.2928	27.0672
P0CX115	RS15_YEAST	RPS15	43	16.002	6	biosynthetic process;cellular biosynthetic process;cellular macromolecule biosynthetic process;cellular macromolecule metabolic process;cellular metabolic process;cellular process;cellular protein metabolic process;cytoplasmic translation;establishment of localization;establishment of localization in cell;establishment of RNA localization;intracellular transport;macromolecule biosynthetic process…	binding;nucleic acid binding;RNA binding;structural constituent of ribosome;structural molecule activity	cell part;cytosolic small ribosomal subunit;intracellular organelle part;intracellular part;macromolecular complex;organelle part;ribonucleoprotein complex;small ribosomal subunit	Ribosome	26.9297	28.1055	25.6855
Q12470	RS14B_YEAST	RPS14B	5.8	14.65	15	biosynthetic process;cellular biosynthetic process;cellular component assembly;cellular component assembly at cellular level;cellular component organization;cellular component organization at cellular level;cellular component organization or biogenesis;cellular component organization or biogenesis at cellular level;cellular macromolecular complex assembly;cellular macromolecular complex subunit o…	binding;nucleic acid binding;RNA binding;rRNA binding;SSU rRNA binding;structural constituent of ribosome;structural molecule activity	cell part;cytosolic small ribosomal subunit;intracellular non-membrane-bounded organelle;intracellular organelle;intracellular organelle part;intracellular part;macromolecular complex;non-membrane-bounded organelle;nuclear part;nucleolus;organelle;organelle part;preribosome;ribonucleoprotein complex;small ribosomal subunit;small-subunit processome	Ribosome	27.6115	28.3678	27.7853
P38780	RS13_YEAST	RPS13	64.9	17.029	11	biosynthetic process;cellular biosynthetic process;cellular macromolecule biosynthetic process;cellular macromolecule metabolic process;cellular metabolic process;cellular nitrogen compound metabolic process;cellular process;cellular protein metabolic process;cytoplasmic translation;macromolecule biosynthetic process;macromolecule metabolic process;maturation of SSU-rRNA;maturation of SSU-rRNA fr…	binding;nucleic acid binding;RNA binding;rRNA binding;SSU rRNA binding;structural constituent of ribosome;structural molecule activity	cell part;cytosolic small ribosomal subunit;intracellular organelle part;intracellular part;macromolecular complex;organelle part;ribonucleoprotein complex;small ribosomal subunit	Ribosome	26.3542	27.6649	27.4988
Q08821	RS12_YEAST	RPS12	62.2	15.471	9	biosynthetic process;cellular biosynthetic process;cellular macromolecule biosynthetic process;cellular macromolecule metabolic process;cellular metabolic process;cellular process;cellular protein metabolic process;cytoplasmic translation;macromolecule biosynthetic process;macromolecule metabolic process;metabolic process;primary metabolic process;protein metabolic process;translation	structural constituent of ribosome;structural molecule activity	cell part;cytosolic small ribosomal subunit;intracellular organelle part;intracellular part;macromolecular complex;organelle part;ribonucleoprotein complex;small ribosomal subunit	Ribosome	26.6195	26.7742	27.4318
P0CX31	RS11B_YEAST	RPS11B	64.1	17.749	14	biosynthetic process;cellular biosynthetic process;cellular component assembly;cellular component assembly at cellular level;cellular component organization;cellular component organization at cellular level;cellular component organization or biogenesis;cellular component organization or biogenesis at cellular level;cellular macromolecular complex assembly;cellular macromolecular complex subunit o…	binding;nucleic acid binding;RNA binding;rRNA binding;structural constituent of ribosome;structural molecule activity	cell part;cytosolic small ribosomal subunit;intracellular organelle part;intracellular part;macromolecular complex;organelle part;ribonucleoprotein complex;small ribosomal subunit	Ribosome	27.1916	28.1949	26.5046
Q08745	RS10A_YEAST	RPS10A	59	12.739	6	biosynthetic process;cellular biosynthetic process;cellular macromolecule biosynthetic process;cellular macromolecule metabolic process;cellular metabolic process;cellular process;cellular protein metabolic process;cytoplasmic translation;establishment of localization;establishment of localization in cell;establishment of RNA localization;intracellular transport;macromolecule biosynthetic process…	structural constituent of ribosome;structural molecule activity	cell part;cytosolic small ribosomal subunit;intracellular organelle part;intracellular part;macromolecular complex;organelle part;ribonucleoprotein complex;small ribosomal subunit	Ribosome	22.8011	24.5784	25.1316
P32319	RRP5_YEAST	RRP5	47	193.13	70	cellular macromolecule metabolic process;cellular metabolic process;cellular nitrogen compound metabolic process;cellular process;cleavage involved in rRNA processing;endonucleolytic cleavage in 5'-ETS of tricistronic rRNA transcript (SSU-rRNA, 5.8S rRNA, LSU-rRNA);endonucleolytic cleavage in ITS1 to separate SSU-rRNA from 5.8S rRNA and LSU-rRNA from tricistronic rRNA transcript (SSU-rRNA, 5.8S r…	binding;nucleic acid binding;poly(U) RNA binding;poly-pyrimidine tract binding;RNA binding;single-stranded RNA binding	cell part;intracellular non-membrane-bounded organelle;intracellular organelle;intracellular organelle part;intracellular part;macromolecular complex;non-membrane-bounded organelle;nuclear part;nucleolus;organelle;organelle part;preribosome;ribonucleoprotein complex;small-subunit processome		24.164	25.5904	24.1445
P02321	RRP12_YEAST	RRP12	34.1	137.51	28	cellular component biogenesis;cellular component biogenesis at cellular level;cellular component organization or biogenesis;cellular component organization or biogenesis at cellular level;cellular macromolecule metabolic process;cellular metabolic process;cellular nitrogen compound metabolic process;cellular process;macromolecule metabolic process;maturation of SSU-rRNA;maturation of SSU-rRNA fro…	binding;nucleic acid binding;RNA binding	cell part;cytoplasmic part;intracellular membrane-bounded organelle;intracellular non-membrane-bounded organelle;intracellular organelle;intracellular organelle part;intracellular part;macromolecular complex;membrane-bounded organelle;non-membrane-bounded organelle;nuclear part;nucleolus;nucleus;organelle;organelle part;preribosome;preribosome, small subunit precursor;ribonucleoprotein complex;ri…		21.1562	22.9398	22.3402
Q12457	RPN9_YEAST	RPN9	50.1	45.782	20	catabolic process;cellular catabolic process;cellular component assembly;cellular component assembly at cellular level;cellular component organization;cellular component organization at cellular level;cellular component organization or biogenesis;cellular component organization or biogenesis at cellular level;cellular macromolecular complex assembly;cellular macromolecular complex subunit organiz…	structural molecule activity	cell part;cytoplasmic part;cytosol;cytosolic part;cytosolic proteasome complex;intracellular membrane-bounded organelle;intracellular organelle;intracellular part;macromolecular complex;membrane-bounded organelle;nucleus;organelle;proteasome complex;proteasome regulatory particle, lid subcomplex;proteasome storage granule;protein complex	Proteasome	25.0642	25.2363	24.8621
Q08748	RPN8_YEAST	RPN8	63	38.312	14	catabolic process;cellular catabolic process;cellular macromolecule catabolic process;cellular macromolecule metabolic process;cellular metabolic process;cellular process;macromolecule catabolic process;macromolecule metabolic process;metabolic process;modification-dependent macromolecule catabolic process;modification-dependent protein catabolic process;primary metabolic process;protein metaboli…		cell part;cytoplasmic part;cytosolic part;cytosolic proteasome complex;intracellular part;macromolecular complex;proteasome complex;proteasome regulatory particle, lid subcomplex;proteasome storage granule;protein complex	Proteasome	22.2102	22.7448	23.6851
Q08784	RPN7_YEAST	RPN7	50.1	48.958	22	catabolic process;cellular catabolic process;cellular macromolecule catabolic process;cellular macromolecule metabolic process;cellular metabolic process;cellular process;macromolecule catabolic process;macromolecule metabolic process;metabolic process;modification-dependent macromolecule catabolic process;modification-dependent protein catabolic process;primary metabolic process;protein metaboli…	structural molecule activity	cell part;intracellular membrane-bounded organelle;intracellular organelle;intracellular part;macromolecular complex;membrane-bounded organelle;nucleus;organelle;proteasome regulatory particle, lid subcomplex;protein complex	Proteasome	22.8908	23.3706	22.7189
Q12460	RPN6_YEAST	RPN6	54.1	49.773	19	catabolic process;cellular catabolic process;cellular component assembly;cellular component assembly at cellular level;cellular component organization;cellular component organization at cellular level;cellular component organization or biogenesis;cellular component organization or biogenesis at cellular level;cellular macromolecular complex assembly;cellular macromolecular complex subunit organiz…	structural molecule activity	cell part;cytoplasmic part;cytosolic part;cytosolic proteasome complex;intracellular part;macromolecular complex;proteasome complex;proteasome regulatory particle, lid subcomplex;proteasome storage granule;protein complex	Proteasome	20.7373	22.5236	21.5217
P38757	RPN3_YEAST	RPN3	38.6	60.392	19	biological regulation;catabolic process;cellular catabolic process;cellular macromolecule catabolic process;cellular macromolecule metabolic process;cellular metabolic process;cellular process;macromolecule catabolic process;macromolecule metabolic process;metabolic process;modification-dependent macromolecule catabolic process;modification-dependent protein catabolic process;primary metabolic pr…	enzyme regulator activity	cell part;intracellular part;macromolecular complex;proteasome regulatory particle, lid subcomplex;protein complex	Proteasome	23.1274	23.3589	22.3486
P38631	RPN2_YEAST	RPN2	40.1	104.23	39	biological regulation;catabolic process;cellular catabolic process;cellular component assembly;cellular component assembly at cellular level;cellular component organization;cellular component organization at cellular level;cellular component organization or biogenesis;cellular component organization or biogenesis at cellular level;cellular macromolecular complex assembly;cellular macromolecular c…	binding;binding, bridging;enzyme regulator activity;protein binding;protein binding, bridging	cell part;cytoplasmic part;cytosolic part;cytosolic proteasome complex;intracellular membrane-bounded organelle;intracellular organelle;intracellular part;macromolecular complex;membrane-bounded organelle;nucleus;organelle;proteasome complex;proteasome regulatory particle, base subcomplex;proteasome storage granule;protein complex	Proteasome	22.8472	24.5005	23.4859
P38631	RPN12_YEAST	RPN12	57.7	31.919	14	catabolic process;cellular catabolic process;cellular macromolecule catabolic process;cellular macromolecule metabolic process;cellular metabolic process;cellular process;macromolecule catabolic process;macromolecule metabolic process;metabolic process;modification-dependent macromolecule catabolic process;modification-dependent protein catabolic process;primary metabolic process;protein metaboli…		cell part;cytoplasmic part;cytosolic part;cytosolic proteasome complex;intracellular part;macromolecular complex;proteasome complex;proteasome regulatory particle, lid subcomplex;proteasome storage granule;protein complex	Proteasome	22.7479	21.5892	23.4785
P87262	RPN11_YEAST	RPN11	53.3	34.398	15	catabolic process;cellular catabolic process;cellular component organization;cellular component organization at cellular level;cellular component organization or biogenesis;cellular component organization or biogenesis at cellular level;cellular macromolecule catabolic process;cellular macromolecule metabolic process;cellular metabolic process;cellular process;cellular protein metabolic process;m…	catalytic activity;cysteine-type peptidase activity;hydrolase activity;metallopeptidase activity;peptidase activity;peptidase activity, acting on L-amino acid peptides;small conjugating protein-specific protease activity;ubiquitin-specific protease activity	cell part;cytoplasmic part;cytosol;cytosolic part;cytosolic proteasome complex;intracellular membrane-bounded organelle;intracellular organelle;intracellular part;macromolecular complex;membrane-bounded organelle;mitochondrion;nucleus;organelle;proteasome complex;proteasome regulatory particle, lid subcomplex;proteasome storage granule;protein complex	Proteasome	22.4211	23.1951	21.9564
P0CS168	RPN10_YEAST	RPN10	36.2	29.747	8	catabolic process;cellular catabolic process;cellular macromolecule catabolic process;cellular macromolecule metabolic process;cellular metabolic process;cellular process;macromolecule catabolic process;macromolecule metabolic process;metabolic process;modification-dependent macromolecule catabolic process;modification-dependent protein catabolic process;primary metabolic process;protein metaboli…	binding;polyubiquitin binding;protein binding;small conjugating protein binding;structural molecule activity;ubiquitin binding	cell part;intracellular part;macromolecular complex;proteasome complex;proteasome regulatory particle, base subcomplex;protein complex	Proteasome	21.2973	23.2398	21.6388
P38631	RPN1_YEAST	RPN1	44	109.49	33	biological regulation;catabolic process;cellular catabolic process;cellular macromolecule catabolic process;cellular macromolecule metabolic process;cellular metabolic process;cellular process;macromolecule catabolic process;macromolecule metabolic process;metabolic process;modification-dependent macromolecule catabolic process;modification-dependent protein catabolic process;primary metabolic pr…	binding;binding, bridging;enzyme regulator activity;protein binding;protein binding, bridging	cell part;cytoplasmic part;cytosolic part;cytosolic proteasome complex;intracellular membrane-bounded organelle;intracellular organelle;intracellular part;macromolecular complex;membrane-bounded organelle;nucleus;organelle;proteasome complex;proteasome regulatory particle, base subcomplex;proteasome storage granule;protein complex	Proteasome	23.299	24.7571	24.2884
P0CX80	RPIA_YEAST	RKI1	77.9	28.258	17	alcohol catabolic process;alcohol metabolic process;biosynthetic process;carbohydrate catabolic process;carbohydrate metabolic process;catabolic process;cellular biosynthetic process;cellular carbohydrate catabolic process;cellular carbohydrate metabolic process;cellular metabolic process;cellular nitrogen compound metabolic process;cellular process;coenzyme metabolic process;cofactor metabolic p…	binding;catalytic activity;identical protein binding;intramolecular oxidoreductase activity;intramolecular oxidoreductase activity, interconverting aldoses and ketoses;isomerase activity;protein binding;ribose-5-phosphate isomerase activity		Carbon fixation in photosynthetic organisms;Pentose phosphate pathway	22.2035	22.5836	22.4557
P0CX75	RPC1_YEAST	RPO31	14.4	162.3	18	biosynthetic process;cellular biosynthetic process;cellular macromolecule biosynthetic process;cellular macromolecule metabolic process;cellular metabolic process;cellular nitrogen compound metabolic process;cellular process;macromolecule biosynthetic process;macromolecule metabolic process;metabolic process;nitrogen compound metabolic process;nucleic acid metabolic process;nucleobase-containing …	binding;catalytic activity;cation binding;DNA binding;DNA-directed RNA polymerase activity;ion binding;metal ion binding;nucleic acid binding;nucleoside binding;nucleotidyltransferase activity;ribonucleoside binding;RNA polymerase activity;transferase activity;transferase activity, transferring phosphorus-containing groups;transition metal ion binding;zinc ion binding	cell part;DNA-directed RNA polymerase complex;DNA-directed RNA polymerase III complex;intracellular organelle part;intracellular part;macromolecular complex;nuclear DNA-directed RNA polymerase complex;nuclear part;nucleoplasm;nucleoplasm part;organelle part;protein complex;RNA polymerase complex	Cytosolic DNA-sensing pathway;Purine metabolism;Pyrimidine metabolism;RNA polymerase	20.4354	21.3723	21.6206
Q12425	RPB2_YEAST	RPB2	39.5	138.75	43	biosynthetic process;cellular biosynthetic process;cellular macromolecule biosynthetic process;cellular macromolecule metabolic process;cellular metabolic process;cellular nitrogen compound metabolic process;cellular process;macromolecule biosynthetic process;macromolecule metabolic process;metabolic process;nitrogen compound metabolic process;nucleic acid metabolic process;nucleobase-containing …	binding;catalytic activity;cation binding;DNA binding;DNA-directed RNA polymerase activity;ion binding;metal ion binding;nucleic acid binding;nucleoside binding;nucleotidyltransferase activity;ribonucleoside binding;RNA polymerase activity;transferase activity;transferase activity, transferring phosphorus-containing groups	cell part;DNA-directed RNA polymerase complex;DNA-directed RNA polymerase II, core complex;intracellular organelle part;intracellular part;macromolecular complex;nuclear DNA-directed RNA polymerase complex;nuclear part;nucleoplasm part;organelle part;protein complex;RNA polymerase complex	Huntington's disease;Purine metabolism;Pyrimidine metabolism;RNA polymerase	22.323	24.1412	23.4586
P32319	RPB1_YEAST	RPO21	37.3	191.61	56	biosynthetic process;cellular biosynthetic process;cellular macromolecule biosynthetic process;cellular macromolecule metabolic process;cellular metabolic process;cellular nitrogen compound metabolic process;cellular process;cellular response to stimulus;cellular response to stress;DNA biosynthetic process;DNA metabolic process;DNA repair;macromolecule biosynthetic process;macromolecule metabolic…	binding;catalytic activity;cation binding;DNA binding;DNA-directed RNA polymerase activity;ion binding;metal ion binding;nucleic acid binding;nucleotidyltransferase activity;RNA polymerase activity;transferase activity;transferase activity, transferring phosphorus-containing groups	cell part;DNA-directed RNA polymerase complex;DNA-directed RNA polymerase II, core complex;intracellular membrane-bounded organelle;intracellular organelle;intracellular organelle part;intracellular part;macromolecular complex;membrane-bounded organelle;nuclear DNA-directed RNA polymerase complex;nuclear part;nucleoplasm part;nucleus;organelle;organelle part;protein complex;RNA polymerase complex	Huntington's disease;Purine metabolism;Pyrimidine metabolism;RNA polymerase	22.5269	24.9221	24.3962
P0CX116	RPAB2_YEAST	RPO26	38.1	17.91	5	biosynthetic process;cellular biosynthetic process;cellular component biogenesis;cellular component biogenesis at cellular level;cellular component organization or biogenesis;cellular component organization or biogenesis at cellular level;cellular macromolecule biosynthetic process;cellular macromolecule metabolic process;cellular metabolic process;cellular nitrogen compound metabolic process;cel…	binding;catalytic activity;DNA binding;DNA-directed RNA polymerase activity;nucleic acid binding;nucleotidyltransferase activity;RNA polymerase activity;RNA polymerase I activity;transferase activity;transferase activity, transferring phosphorus-containing groups	cell part;cytoplasm;DNA-directed RNA polymerase complex;DNA-directed RNA polymerase I complex;DNA-directed RNA polymerase II, core complex;DNA-directed RNA polymerase III complex;intracellular organelle part;intracellular part;macromolecular complex;nuclear DNA-directed RNA polymerase complex;nuclear part;nucleolar part;nucleoplasm;nucleoplasm part;organelle part;protein complex;RNA polymerase co…	Cytosolic DNA-sensing pathway;Huntington's disease;Purine metabolism;Pyrimidine metabolism;RNA polymerase	20.5709	20.9744	20.8905
P32478	RPAB1_YEAST	RPB5	51.6	25.079	8	biosynthetic process;cellular biosynthetic process;cellular component biogenesis;cellular component biogenesis at cellular level;cellular component organization or biogenesis;cellular component organization or biogenesis at cellular level;cellular macromolecule biosynthetic process;cellular macromolecule metabolic process;cellular metabolic process;cellular nitrogen compound metabolic process;cel…	binding;catalytic activity;DNA binding;DNA-directed RNA polymerase activity;nucleic acid binding;nucleotidyltransferase activity;RNA polymerase activity;RNA polymerase I activity;transferase activity;transferase activity, transferring phosphorus-containing groups	cell part;DNA-directed RNA polymerase complex;DNA-directed RNA polymerase I complex;DNA-directed RNA polymerase II, core complex;DNA-directed RNA polymerase III complex;intracellular organelle part;intracellular part;macromolecular complex;nuclear DNA-directed RNA polymerase complex;nuclear part;nucleolar part;nucleoplasm;nucleoplasm part;organelle part;protein complex;RNA polymerase complex	Cytosolic DNA-sensing pathway;Huntington's disease;Purine metabolism;Pyrimidine metabolism;RNA polymerase	21.9189	21.8021	21.1237
P02349	RPA49_YEAST	RPA49	37.3	46.65	16	biosynthetic process;cellular biosynthetic process;cellular component biogenesis;cellular component biogenesis at cellular level;cellular component organization or biogenesis;cellular component organization or biogenesis at cellular level;cellular macromolecule biosynthetic process;cellular macromolecule metabolic process;cellular metabolic process;cellular nitrogen compound metabolic process;cel…	binding;catalytic activity;DNA binding;DNA-directed RNA polymerase activity;nucleic acid binding;nucleotidyltransferase activity;RNA polymerase activity;RNA polymerase I activity;transferase activity;transferase activity, transferring phosphorus-containing groups	cell part;DNA-directed RNA polymerase complex;DNA-directed RNA polymerase I complex;intracellular non-membrane-bounded organelle;intracellular organelle;intracellular organelle part;intracellular part;macromolecular complex;non-membrane-bounded organelle;nuclear DNA-directed RNA polymerase complex;nuclear part;nucleolar part;nucleolus;organelle;organelle part;protein complex;RNA polymerase complex	Purine metabolism;Pyrimidine metabolism;RNA polymerase	21.5084	21.6769	22.6991
Q12484	RPA43_YEAST	RPA43	33.7	36.224	11	biosynthetic process;cellular biosynthetic process;cellular component biogenesis;cellular component biogenesis at cellular level;cellular component organization or biogenesis;cellular component organization or biogenesis at cellular level;cellular macromolecule biosynthetic process;cellular macromolecule metabolic process;cellular metabolic process;cellular nitrogen compound metabolic process;cel…	catalytic activity;DNA-directed RNA polymerase activity;nucleotidyltransferase activity;RNA polymerase activity;RNA polymerase I activity;transferase activity;transferase activity, transferring phosphorus-containing groups	cell part;DNA-directed RNA polymerase complex;DNA-directed RNA polymerase I complex;intracellular organelle part;intracellular part;macromolecular complex;nuclear DNA-directed RNA polymerase complex;nuclear part;nucleolar part;organelle part;protein complex;RNA polymerase complex	Purine metabolism;Pyrimidine metabolism;RNA polymerase	21.2218	22.0565	20.982
P32319	RPA34_YEAST	RPA34	18.5	26.875	6	biosynthetic process;cellular biosynthetic process;cellular component biogenesis;cellular component biogenesis at cellular level;cellular component organization or biogenesis;cellular component organization or biogenesis at cellular level;cellular macromolecule biosynthetic process;cellular macromolecule metabolic process;cellular metabolic process;cellular nitrogen compound metabolic process;cel…	catalytic activity;DNA-directed RNA polymerase activity;nucleotidyltransferase activity;RNA polymerase activity;RNA polymerase I activity;transferase activity;transferase activity, transferring phosphorus-containing groups	cell part;DNA-directed RNA polymerase complex;DNA-directed RNA polymerase I complex;intracellular membrane-bounded organelle;intracellular non-membrane-bounded organelle;intracellular organelle;intracellular organelle part;intracellular part;macromolecular complex;membrane-bounded organelle;non-membrane-bounded organelle;nuclear DNA-directed RNA polymerase complex;nuclear part;nucleolar part;nucl…	Purine metabolism;Pyrimidine metabolism;RNA polymerase	20.7181	21.8765	21.4933
P38722	RPA1_YEAST	RPA190	35.8	186.43	45	biosynthetic process;cellular biosynthetic process;cellular component biogenesis;cellular component biogenesis at cellular level;cellular component organization or biogenesis;cellular component organization or biogenesis at cellular level;cellular macromolecule biosynthetic process;cellular macromolecule metabolic process;cellular metabolic process;cellular nitrogen compound metabolic process;cel…	binding;catalytic activity;cation binding;DNA binding;DNA-directed RNA polymerase activity;ion binding;metal ion binding;nucleic acid binding;nucleotidyltransferase activity;RNA polymerase activity;RNA polymerase I activity;transferase activity;transferase activity, transferring phosphorus-containing groups;transition metal ion binding;zinc ion binding	cell part;DNA-directed RNA polymerase complex;DNA-directed RNA polymerase I complex;intracellular non-membrane-bounded organelle;intracellular organelle;intracellular organelle part;intracellular part;macromolecular complex;non-membrane-bounded organelle;nuclear DNA-directed RNA polymerase complex;nuclear part;nucleolar part;nucleolus;organelle;organelle part;protein complex;RNA polymerase complex	Purine metabolism;Pyrimidine metabolism;RNA polymerase	20.7954	24.3663	22.6945
P0CX68	RNA1_YEAST	RNA1	66.8	45.815	23	biological regulation;cellular localization;cellular process;chromatin silencing;chromatin silencing at telomere;establishment of localization;establishment of localization in cell;establishment of organelle localization;establishment of protein localization;establishment of ribosome localization;establishment of RNA localization;gene silencing;intracellular protein transport;intracellular transp…	enzyme activator activity;enzyme regulator activity;GTPase activator activity;GTPase regulator activity;nucleoside-triphosphatase regulator activity	cell part;cytoplasmic part;cytosol;intracellular membrane-bounded organelle;intracellular organelle;intracellular part;membrane-bounded organelle;nucleus;organelle	RNA transport	24.1499	23.4511	24.2553
P0CX57	RLI1_YEAST	RLI1	45.1	68.34	30	biological regulation;cellular component biogenesis;cellular component biogenesis at cellular level;cellular component disassembly;cellular component disassembly at cellular level;cellular component organization;cellular component organization at cellular level;cellular component organization or biogenesis;cellular component organization or biogenesis at cellular level;cellular localization;cellu…	adenyl nucleotide binding;adenyl ribonucleotide binding;ATP binding;ATPase activity;binding;catalytic activity;cation binding;hydrolase activity;hydrolase activity, acting on acid anhydrides;hydrolase activity, acting on acid anhydrides, in phosphorus-containing anhydrides;ion binding;iron ion binding;iron-sulfur cluster binding;metal cluster binding;metal ion binding;nucleic acid binding;nucleos…	cell part;cytoplasm;cytoplasmic part;cytosolic part;cytosolic ribosome;intracellular membrane-bounded organelle;intracellular non-membrane-bounded organelle;intracellular organelle;intracellular part;macromolecular complex;membrane-bounded organelle;non-membrane-bounded organelle;nucleus;organelle;ribonucleoprotein complex;ribosome		22.6733	25.3357	24.7609
Q12493	RLA4_YEAST	RPP2B	54.5	11.05	7	biological regulation;biosynthetic process;cellular biosynthetic process;cellular macromolecule biosynthetic process;cellular macromolecule metabolic process;cellular metabolic process;cellular process;cellular protein metabolic process;cytoplasmic translation;macromolecule biosynthetic process;macromolecule metabolic process;metabolic process;positive regulation of catalytic activity;positive re…	enzyme activator activity;enzyme regulator activity;kinase activator activity;kinase regulator activity;protein kinase activator activity;protein kinase regulator activity;structural constituent of ribosome;structural molecule activity	cell part;cytosolic large ribosomal subunit;intracellular organelle part;intracellular part;large ribosomal subunit;macromolecular complex;organelle part;ribonucleoprotein complex	Ribosome	26.9804	26.4448	25.9525
P32478	RLA2_YEAST	RPP2A	52.8	10.746	5	biological regulation;biosynthetic process;cellular biosynthetic process;cellular macromolecule biosynthetic process;cellular macromolecule metabolic process;cellular metabolic process;cellular process;cellular protein metabolic process;cytoplasmic translation;macromolecule biosynthetic process;macromolecule metabolic process;metabolic process;positive regulation of catalytic activity;positive re…	enzyme activator activity;enzyme regulator activity;kinase activator activity;kinase regulator activity;protein kinase activator activity;protein kinase regulator activity;structural constituent of ribosome;structural molecule activity	cell part;cytosolic large ribosomal subunit;intracellular organelle part;intracellular part;large ribosomal subunit;macromolecular complex;organelle part;ribonucleoprotein complex	Ribosome	26.3483	24.4808	26.0115
Q08829	RLA1_YEAST	RPP1A	50.9	10.908	3	biological regulation;biosynthetic process;cellular biosynthetic process;cellular macromolecule biosynthetic process;cellular macromolecule metabolic process;cellular metabolic process;cellular process;cellular protein metabolic process;cytoplasmic translation;macromolecule biosynthetic process;macromolecule metabolic process;metabolic process;positive regulation of catalytic activity;positive re…	enzyme activator activity;enzyme regulator activity;kinase activator activity;kinase regulator activity;protein kinase activator activity;protein kinase regulator activity;structural constituent of ribosome;structural molecule activity	cell part;cytosolic large ribosomal subunit;intracellular organelle part;intracellular part;large ribosomal subunit;macromolecular complex;organelle part;ribonucleoprotein complex	Ribosome	22.9144	24.1103	26.6434
Q08797	RLA0_YEAST	RPP0	40.7	33.717	16	biosynthetic process;cellular biosynthetic process;cellular component assembly;cellular component assembly at cellular level;cellular component organization;cellular component organization at cellular level;cellular component organization or biogenesis;cellular component organization or biogenesis at cellular level;cellular macromolecular complex assembly;cellular macromolecular complex subunit o…	binding;LSU rRNA binding;nucleic acid binding;RNA binding;rRNA binding;structural constituent of ribosome;structural molecule activity	cell part;cytoplasm;cytosolic large ribosomal subunit;intracellular organelle part;intracellular part;large ribosomal subunit;macromolecular complex;organelle part;ribonucleoprotein complex	Ribosome	27.5704	27.8933	27.7388
P0CX95	RL9B_YEAST	RPL9B	17.8	21.657	14	biosynthetic process;cellular biosynthetic process;cellular macromolecule biosynthetic process;cellular macromolecule metabolic process;cellular metabolic process;cellular process;cellular protein metabolic process;cytoplasmic translation;macromolecule biosynthetic process;macromolecule metabolic process;metabolic process;primary metabolic process;protein metabolic process;translation	binding;nucleic acid binding;RNA binding;rRNA binding;structural constituent of ribosome;structural molecule activity	cell part;cytosolic large ribosomal subunit;intracellular organelle part;intracellular part;large ribosomal subunit;macromolecular complex;organelle part;ribonucleoprotein complex	Ribosome	21.5363	19.483	20.9294
P38770	RL9A_YEAST	RPL9A	17.8	21.569	14	biosynthetic process;cellular biosynthetic process;cellular macromolecule biosynthetic process;cellular macromolecule metabolic process;cellular metabolic process;cellular process;cellular protein metabolic process;cytoplasmic translation;macromolecule biosynthetic process;macromolecule metabolic process;metabolic process;primary metabolic process;protein metabolic process;translation	binding;nucleic acid binding;RNA binding;rRNA binding;structural constituent of ribosome;structural molecule activity	cell part;cytosolic large ribosomal subunit;intracellular organelle part;intracellular part;large ribosomal subunit;macromolecular complex;organelle part;ribonucleoprotein complex	Ribosome	26.9651	26.4583	25.969
P02317	RL8B_YEAST	RPL8B	17.2	28.111	30	biosynthetic process;cellular biosynthetic process;cellular macromolecule biosynthetic process;cellular macromolecule metabolic process;cellular metabolic process;cellular nitrogen compound metabolic process;cellular process;cellular protein metabolic process;cytoplasmic translation;macromolecule biosynthetic process;macromolecule metabolic process;maturation of LSU-rRNA;metabolic process;ncRNA m…	structural constituent of ribosome;structural molecule activity	cell part;cytosolic large ribosomal subunit;intracellular organelle part;intracellular part;large ribosomal subunit;macromolecular complex;organelle part;ribonucleoprotein complex	Ribosome	27.7965	28.085	28.3532
P38758	RL7A_YEAST	RPL7A	3.7	27.638	18	biosynthetic process;cellular biosynthetic process;cellular component biogenesis;cellular component biogenesis at cellular level;cellular component organization or biogenesis;cellular component organization or biogenesis at cellular level;cellular macromolecule biosynthetic process;cellular macromolecule metabolic process;cellular metabolic process;cellular nitrogen compound metabolic process;cel…	structural constituent of ribosome;structural molecule activity	cell part;cytoplasm;cytosolic large ribosomal subunit;intracellular organelle part;intracellular part;large ribosomal subunit;macromolecular complex;organelle part;ribonucleoprotein complex	Ribosome	26.8785	28.0891	26.3979
Q08792	RL6B_YEAST	RPL6B	38.6	19.986	18	biosynthetic process;cellular biosynthetic process;cellular component assembly;cellular component assembly at cellular level;cellular component organization;cellular component organization at cellular level;cellular component organization or biogenesis;cellular component organization or biogenesis at cellular level;cellular macromolecular complex assembly;cellular macromolecular complex subunit o…	binding;nucleic acid binding;RNA binding;structural constituent of ribosome;structural molecule activity	cell part;cytosolic large ribosomal subunit;intracellular organelle part;intracellular part;large ribosomal subunit;macromolecular complex;organelle part;ribonucleoprotein complex	Ribosome	27.2796	28.2337	26.9305
P0CX86	RL6A_YEAST	RPL6A	35.8	19.961	15	biosynthetic process;cellular biosynthetic process;cellular component assembly;cellular component assembly at cellular level;cellular component organization;cellular component organization at cellular level;cellular component organization or biogenesis;cellular component organization or biogenesis at cellular level;cellular macromolecular complex assembly;cellular macromolecular complex subunit o…	binding;nucleic acid binding;RNA binding;structural constituent of ribosome;structural molecule activity	cell part;cytosolic large ribosomal subunit;intracellular organelle part;intracellular part;large ribosomal subunit;macromolecular complex;organelle part;ribonucleoprotein complex	Ribosome	26.2858	25.5902	26.1055
Q08790	RL5_YEAST	RPL5	68.7	33.714	19	biosynthetic process;cellular biosynthetic process;cellular component assembly;cellular component assembly at cellular level;cellular component organization;cellular component organization at cellular level;cellular component organization or biogenesis;cellular component organization or biogenesis at cellular level;cellular macromolecular complex assembly;cellular macromolecular complex subunit o…	5S rRNA binding;binding;nucleic acid binding;RNA binding;rRNA binding;structural constituent of ribosome;structural molecule activity	cell part;cytosolic large ribosomal subunit;intracellular membrane-bounded organelle;intracellular organelle;intracellular organelle part;intracellular part;large ribosomal subunit;macromolecular complex;membrane-bounded organelle;nucleus;organelle;organelle part;ribonucleoprotein complex	Ribosome	28.1747	26.9579	28.8811
P0CX67	RL4B_YEAST	RPL4B	4.4	39.062	24	biosynthetic process;cellular biosynthetic process;cellular macromolecule biosynthetic process;cellular macromolecule metabolic process;cellular metabolic process;cellular process;cellular protein metabolic process;cytoplasmic translation;macromolecule biosynthetic process;macromolecule metabolic process;metabolic process;primary metabolic process;protein metabolic process;translation	binding;nucleic acid binding;RNA binding;structural constituent of ribosome;structural molecule activity	cell part;cytosolic large ribosomal subunit;intracellular organelle part;intracellular part;large ribosomal subunit;macromolecular complex;organelle part;ribonucleoprotein complex	Ribosome	22.0567	23.3094	24.8144
P0CS122	RL4A_YEAST	RPL4A	4.4	39.092	24	biosynthetic process;cellular biosynthetic process;cellular macromolecule biosynthetic process;cellular macromolecule metabolic process;cellular metabolic process;cellular process;cellular protein metabolic process;cytoplasmic translation;macromolecule biosynthetic process;macromolecule metabolic process;metabolic process;primary metabolic process;protein metabolic process;translation	binding;nucleic acid binding;RNA binding;structural constituent of ribosome;structural molecule activity	cell part;cytosolic large ribosomal subunit;intracellular organelle part;intracellular part;large ribosomal subunit;macromolecular complex;organelle part;ribonucleoprotein complex	Ribosome	28.33	28.9208	28.3549
P0CX28	RL44B_YEAST	RPL42B	24.5	12.211	7	biosynthetic process;cellular biosynthetic process;cellular macromolecule biosynthetic process;cellular macromolecule metabolic process;cellular metabolic process;cellular process;cellular protein metabolic process;cytoplasmic translation;macromolecule biosynthetic process;macromolecule metabolic process;metabolic process;primary metabolic process;protein metabolic process;response to antibiotic;…	structural constituent of ribosome;structural molecule activity	cell part;cytosolic large ribosomal subunit;intracellular organelle part;intracellular part;large ribosomal subunit;macromolecular complex;organelle part;ribonucleoprotein complex	Ribosome	24.1162	23.4124	23.2968
Q12417	RL43B_YEAST	RPL43B	69.6	10.091	11	biosynthetic process;cellular biosynthetic process;cellular macromolecule biosynthetic process;cellular macromolecule metabolic process;cellular metabolic process;cellular process;cellular protein metabolic process;cytoplasmic translation;macromolecule biosynthetic process;macromolecule metabolic process;metabolic process;primary metabolic process;protein metabolic process;translation	binding;cation binding;ion binding;metal ion binding;structural constituent of ribosome;structural molecule activity	cell part;cytosolic large ribosomal subunit;intracellular organelle part;intracellular part;large ribosomal subunit;macromolecular complex;organelle part;ribonucleoprotein complex	Ribosome	23.4346	26.6056	24.5934
P02373	RL38_YEAST	RPL38	55.1	8.8264	8	biosynthetic process;cellular biosynthetic process;cellular macromolecule biosynthetic process;cellular macromolecule metabolic process;cellular metabolic process;cellular process;cellular protein metabolic process;cytoplasmic translation;macromolecule biosynthetic process;macromolecule metabolic process;metabolic process;primary metabolic process;protein metabolic process;translation	structural constituent of ribosome;structural molecule activity	cell part;cytosolic large ribosomal subunit;intracellular organelle part;intracellular part;large ribosomal subunit;macromolecular complex;organelle part;ribonucleoprotein complex	Ribosome	23.0874	24.5928	23.5583
Q12487	RL36B_YEAST	RPL36B	10	11.135	9	biosynthetic process;cellular biosynthetic process;cellular macromolecule biosynthetic process;cellular macromolecule metabolic process;cellular metabolic process;cellular process;cellular protein metabolic process;cytoplasmic translation;macromolecule biosynthetic process;macromolecule metabolic process;metabolic process;primary metabolic process;protein metabolic process;translation	binding;nucleic acid binding;RNA binding;structural constituent of ribosome;structural molecule activity	cell part;cytosolic large ribosomal subunit;intracellular organelle part;intracellular part;large ribosomal subunit;macromolecular complex;organelle part;ribonucleoprotein complex	Ribosome	26.1975	27.7071	25.9491
P38714	RL35B_YEAST	RPL35B	57.5	13.909	14	biosynthetic process;cellular biosynthetic process;cellular macromolecule biosynthetic process;cellular macromolecule metabolic process;cellular metabolic process;cellular nitrogen compound metabolic process;cellular process;cellular protein metabolic process;cytoplasmic translation;macromolecule biosynthetic process;macromolecule metabolic process;maturation of LSU-rRNA;maturation of LSU-rRNA fr…	structural constituent of ribosome;structural molecule activity	cell part;cytosolic large ribosomal subunit;intracellular organelle part;intracellular part;large ribosomal subunit;macromolecular complex;organelle part;preribosome;preribosome, large subunit precursor;ribonucleoprotein complex	Ribosome	24.7762	27.4916	26.403
P87262	RL34A_YEAST	RPL34A	31.4	13.639	5	biosynthetic process;cellular biosynthetic process;cellular component biogenesis;cellular component biogenesis at cellular level;cellular component organization or biogenesis;cellular component organization or biogenesis at cellular level;cellular macromolecule biosynthetic process;cellular macromolecule metabolic process;cellular metabolic process;cellular process;cellular protein metabolic proc…	structural constituent of ribosome;structural molecule activity	cell part;cytoplasmic part;intracellular non-membrane-bounded organelle;intracellular organelle;intracellular part;macromolecular complex;non-membrane-bounded organelle;organelle;preribosome;preribosome, large subunit precursor;ribonucleoprotein complex;ribosome	Ribosome	25.0472	27.2664	25.8509
P0CX104	RL33B_YEAST	RPL33B	15.9	12.168	9	biosynthetic process;cellular biosynthetic process;cellular macromolecule biosynthetic process;cellular macromolecule metabolic process;cellular metabolic process;cellular process;cellular protein metabolic process;cytoplasmic translation;macromolecule biosynthetic process;macromolecule metabolic process;metabolic process;primary metabolic process;protein metabolic process;translation	structural constituent of ribosome;structural molecule activity	cell part;cytosolic large ribosomal subunit;intracellular organelle part;intracellular part;large ribosomal subunit;macromolecular complex;organelle part;ribonucleoprotein complex	Ribosome	25.9048	26.3142	23.577
P0CS164	RL33A_YEAST	RPL33A	15.9	12.154	9	biosynthetic process;cellular biosynthetic process;cellular macromolecule biosynthetic process;cellular macromolecule metabolic process;cellular metabolic process;cellular process;cellular protein metabolic process;cytoplasmic translation;macromolecule biosynthetic process;macromolecule metabolic process;metabolic process;primary metabolic process;protein metabolic process;translation	structural constituent of ribosome;structural molecule activity	cell part;cytosolic large ribosomal subunit;intracellular organelle part;intracellular part;large ribosomal subunit;macromolecular complex;organelle part;ribonucleoprotein complex	Ribosome	22.3688	24.1334	23.1575
P0CS146	RL32_YEAST	RPL32	69.2	14.771	15	biosynthetic process;cellular biosynthetic process;cellular macromolecule biosynthetic process;cellular macromolecule metabolic process;cellular metabolic process;cellular process;cellular protein metabolic process;cytoplasmic translation;macromolecule biosynthetic process;macromolecule metabolic process;metabolic process;primary metabolic process;protein metabolic process;translation	structural constituent of ribosome;structural molecule activity	cell part;cytosolic large ribosomal subunit;intracellular organelle part;intracellular part;large ribosomal subunit;macromolecular complex;organelle part;ribonucleoprotein complex	Ribosome	26.4658	27.6802	26.0153
P32478	RL31B_YEAST	RPL31B	8	12.967	14	biological regulation;biosynthetic process;cellular biosynthetic process;cellular macromolecule biosynthetic process;cellular macromolecule metabolic process;cellular metabolic process;cellular process;cellular protein metabolic process;cytoplasmic translation;macromolecule biosynthetic process;macromolecule metabolic process;metabolic process;posttranscriptional regulation of gene expression;pri…	structural constituent of ribosome;structural molecule activity	cell part;cytosolic large ribosomal subunit;intracellular organelle part;intracellular part;large ribosomal subunit;macromolecular complex;organelle part;ribonucleoprotein complex	Ribosome	26.5625	28.0174	26.6317
P87262	RL31A_YEAST	RPL31A	8	12.953	14	biological regulation;biosynthetic process;cellular biosynthetic process;cellular macromolecule biosynthetic process;cellular macromolecule metabolic process;cellular metabolic process;cellular process;cellular protein metabolic process;cytoplasmic translation;macromolecule biosynthetic process;macromolecule metabolic process;metabolic process;posttranscriptional regulation of gene expression;pri…	structural constituent of ribosome;structural molecule activity	cell part;cytosolic large ribosomal subunit;intracellular organelle part;intracellular part;large ribosomal subunit;macromolecular complex;organelle part;ribonucleoprotein complex	Ribosome	25.1004	25.6631	23.6115
P87262	RL30_YEAST	RPL30	69.5	11.415	8	biological regulation;biosynthetic process;cellular biosynthetic process;cellular macromolecule biosynthetic process;cellular macromolecule metabolic process;cellular metabolic process;cellular nitrogen compound metabolic process;cellular process;cellular protein metabolic process;cytoplasmic translation;macromolecule biosynthetic process;macromolecule metabolic process;metabolic process;ncRNA me…	binding;nucleic acid binding;pre-mRNA 5'-splice site binding;pre-mRNA binding;RNA binding;structural constituent of ribosome;structural molecule activity	cell part;cytoplasm;cytosolic large ribosomal subunit;intracellular organelle part;intracellular part;large ribosomal subunit;macromolecular complex;organelle part;ribonucleoprotein complex	Ribosome	27.0182	27.2772	27.3357
P32478	RL3_YEAST	RPL3	66.9	43.757	34	biosynthetic process;cellular biosynthetic process;cellular component assembly;cellular component assembly at cellular level;cellular component organization;cellular component organization at cellular level;cellular component organization or biogenesis;cellular component organization or biogenesis at cellular level;cellular macromolecular complex assembly;cellular macromolecular complex subunit o…	structural constituent of ribosome;structural molecule activity	cell part;cytosolic large ribosomal subunit;intracellular organelle part;intracellular part;large ribosomal subunit;macromolecular complex;organelle part;ribonucleoprotein complex	Ribosome	28.7569	28.3159	28.5862
P32478	RL2B_YEAST	RPL2B	75.6	27.408	25	biosynthetic process;cellular biosynthetic process;cellular macromolecule biosynthetic process;cellular macromolecule metabolic process;cellular metabolic process;cellular process;cellular protein metabolic process;cytoplasmic translation;macromolecule biosynthetic process;macromolecule metabolic process;metabolic process;primary metabolic process;protein metabolic process;translation	binding;nucleic acid binding;RNA binding;rRNA binding;structural constituent of ribosome;structural molecule activity	cell part;cytosolic large ribosomal subunit;intracellular organelle part;intracellular part;large ribosomal subunit;macromolecular complex;organelle part;ribonucleoprotein complex	Ribosome	26.451	26.0613	27.0094
P32478	RL28_YEAST	RPL28	61.7	16.721	12	biosynthetic process;cellular biosynthetic process;cellular macromolecule biosynthetic process;cellular macromolecule metabolic process;cellular metabolic process;cellular process;cellular protein metabolic process;cytoplasmic translation;macromolecule biosynthetic process;macromolecule metabolic process;metabolic process;primary metabolic process;protein metabolic process;response to antibiotic;…	binding;nucleic acid binding;RNA binding;structural constituent of ribosome;structural molecule activity	cell part;cytosolic large ribosomal subunit;intracellular membrane-bounded organelle;intracellular organelle;intracellular organelle part;intracellular part;large ribosomal subunit;macromolecular complex;membrane-bounded organelle;nucleus;organelle;organelle part;ribonucleoprotein complex	Ribosome	26.0366	27.3351	25.6883
P0CS94	RL27A_YEAST	RPL27A	58.8	15.531	10	biosynthetic process;cellular biosynthetic process;cellular macromolecule biosynthetic process;cellular macromolecule metabolic process;cellular metabolic process;cellular process;cellular protein metabolic process;cytoplasmic translation;macromolecule biosynthetic process;macromolecule metabolic process;metabolic process;primary metabolic process;protein metabolic process;translation	structural constituent of ribosome;structural molecule activity	cell part;cytosolic large ribosomal subunit;intracellular organelle part;intracellular part;large ribosomal subunit;macromolecular complex;organelle part;ribonucleoprotein complex	Ribosome	27.3116	27.935	26.1147
Q12454	RL26B_YEAST	RPL26B	9.4	14.235	21	biosynthetic process;cellular biosynthetic process;cellular macromolecule biosynthetic process;cellular macromolecule metabolic process;cellular metabolic process;cellular process;cellular protein metabolic process;cytoplasmic translation;macromolecule biosynthetic process;macromolecule metabolic process;metabolic process;primary metabolic process;protein metabolic process;translation	binding;nucleic acid binding;RNA binding;structural constituent of ribosome;structural molecule activity	cell part;cytosolic large ribosomal subunit;intracellular organelle part;intracellular part;large ribosomal subunit;macromolecular complex;organelle part;ribonucleoprotein complex	Ribosome	27.014	28.0562	25.8104
P0CX87	RL25_YEAST	RPL25	63.4	15.757	14	biosynthetic process;cellular biosynthetic process;cellular component assembly;cellular component assembly at cellular level;cellular component organization;cellular component organization at cellular level;cellular component organization or biogenesis;cellular component organization or biogenesis at cellular level;cellular macromolecular complex assembly;cellular macromolecular complex subunit o…	binding;nucleic acid binding;nucleotide binding;RNA binding;rRNA binding;structural constituent of ribosome;structural molecule activity	cell part;cytosolic large ribosomal subunit;intracellular organelle part;intracellular part;large ribosomal subunit;macromolecular complex;organelle part;ribonucleoprotein complex	Ribosome	27.0464	28.1912	26.3269
P0CS156	RL24B_YEAST	RPL24B	7.7	17.547	12	biosynthetic process;cellular biosynthetic process;cellular macromolecule biosynthetic process;cellular macromolecule metabolic process;cellular metabolic process;cellular process;cellular protein metabolic process;cytoplasmic translation;macromolecule biosynthetic process;macromolecule metabolic process;metabolic process;primary metabolic process;protein metabolic process;translation	binding;nucleic acid binding;RNA binding;structural constituent of ribosome;structural molecule activity	cell part;cytosolic large ribosomal subunit;intracellular organelle part;intracellular part;large ribosomal subunit;macromolecular complex;organelle part;ribonucleoprotein complex	Ribosome	24.2706	24.5742	22.8226
P38631	RL24A_YEAST	RPL24A	7.7	17.613	12	biosynthetic process;cellular biosynthetic process;cellular macromolecule biosynthetic process;cellular macromolecule metabolic process;cellular metabolic process;cellular process;cellular protein metabolic process;cytoplasmic translation;macromolecule biosynthetic process;macromolecule metabolic process;metabolic process;primary metabolic process;protein metabolic process;translation	binding;nucleic acid binding;RNA binding;structural constituent of ribosome;structural molecule activity	cell part;cytosolic large ribosomal subunit;intracellular organelle part;intracellular part;large ribosomal subunit;macromolecular complex;organelle part;ribonucleoprotein complex	Ribosome	26.353	26.4319	25.5673
P0CX32	RL23B_YEAST	RPL23B	57.7	14.473	11	biosynthetic process;cellular biosynthetic process;cellular macromolecule biosynthetic process;cellular macromolecule metabolic process;cellular metabolic process;cellular process;cellular protein metabolic process;cytoplasmic translation;macromolecule biosynthetic process;macromolecule metabolic process;metabolic process;primary metabolic process;protein metabolic process;translation	structural constituent of ribosome;structural molecule activity	cell part;cytoplasmic part;cytosol;cytosolic large ribosomal subunit;intracellular membrane-bounded organelle;intracellular organelle;intracellular organelle part;intracellular part;large ribosomal subunit;macromolecular complex;membrane-bounded organelle;nucleus;organelle;organelle part;ribonucleoprotein complex	Ribosome	25.4696	25.572	25.3856
P38631	RL22A_YEAST	RPL22A	55.4	13.693	5	biosynthetic process;cellular biosynthetic process;cellular macromolecule biosynthetic process;cellular macromolecule metabolic process;cellular metabolic process;cellular process;cellular protein metabolic process;cytoplasmic translation;macromolecule biosynthetic process;macromolecule metabolic process;metabolic process;primary metabolic process;protein metabolic process;translation	structural constituent of ribosome;structural molecule activity	cell part;cytosolic large ribosomal subunit;intracellular organelle part;intracellular part;large ribosomal subunit;macromolecular complex;organelle part;ribonucleoprotein complex	Ribosome	23.7011	24.1618	25.0217
P0CS158	RL21A_YEAST	RPL21A	6.9	18.242	12	biosynthetic process;cellular biosynthetic process;cellular macromolecule biosynthetic process;cellular macromolecule metabolic process;cellular metabolic process;cellular process;cellular protein metabolic process;cytoplasmic translation;macromolecule biosynthetic process;macromolecule metabolic process;metabolic process;primary metabolic process;protein metabolic process;translation	structural constituent of ribosome;structural molecule activity	cell part;cytosolic large ribosomal subunit;intracellular organelle part;intracellular part;large ribosomal subunit;macromolecular complex;organelle part;ribonucleoprotein complex	Ribosome	26.6397	27.9824	27.38
P87262	RL20B_YEAST	RPL20B	66.3	20.437	16	biosynthetic process;cellular biosynthetic process;cellular macromolecule biosynthetic process;cellular macromolecule metabolic process;cellular metabolic process;cellular process;cellular protein metabolic process;cytoplasmic translation;macromolecule biosynthetic process;macromolecule metabolic process;metabolic process;primary metabolic process;protein metabolic process;translation	structural constituent of ribosome;structural molecule activity	cell part;cytosolic large ribosomal subunit;intracellular organelle part;intracellular part;large ribosomal subunit;macromolecular complex;organelle part;ribonucleoprotein complex	Ribosome	27.0929	28.226	26.7998
P02296	RL1B_YEAST	RPL1B	62.2	24.485	18	biosynthetic process;cellular biosynthetic process;cellular macromolecule biosynthetic process;cellular macromolecule metabolic process;cellular metabolic process;cellular process;cellular protein metabolic process;cytoplasmic translation;macromolecule biosynthetic process;macromolecule metabolic process;metabolic process;primary metabolic process;protein metabolic process;translation	binding;nucleic acid binding;RNA binding;structural constituent of ribosome;structural molecule activity	cell part;cytosolic large ribosomal subunit;intracellular organelle part;intracellular part;large ribosomal subunit;macromolecular complex;organelle part;ribonucleoprotein complex	Ribosome	27.5757	27.7847	27.2826
Q12415	RL19B_YEAST	RPL19B	52.9	21.704	21	biosynthetic process;cellular biosynthetic process;cellular macromolecule biosynthetic process;cellular macromolecule metabolic process;cellular metabolic process;cellular process;cellular protein metabolic process;cytoplasmic translation;macromolecule biosynthetic process;macromolecule metabolic process;metabolic process;primary metabolic process;protein metabolic process;translation	structural constituent of ribosome;structural molecule activity	cell part;cytosolic large ribosomal subunit;intracellular organelle part;intracellular part;large ribosomal subunit;macromolecular complex;organelle part;ribonucleoprotein complex	Ribosome	26.2374	27.6986	26.5863
P0CX36	RL18B_YEAST	RPL18B	60.2	20.563	15	biosynthetic process;cellular biosynthetic process;cellular macromolecule biosynthetic process;cellular macromolecule metabolic process;cellular metabolic process;cellular process;cellular protein metabolic process;cytoplasmic translation;macromolecule biosynthetic process;macromolecule metabolic process;metabolic process;primary metabolic process;protein metabolic process;translation	structural constituent of ribosome;structural molecule activity	cell part;cytosolic large ribosomal subunit;intracellular organelle part;intracellular part;large ribosomal subunit;macromolecular complex;organelle part;ribonucleoprotein complex	Ribosome	26.6241	27.8975	25.1629
P32319	RL17B_YEAST	RPL17B	5.4	20.551	15	biosynthetic process;cellular biosynthetic process;cellular macromolecule biosynthetic process;cellular macromolecule metabolic process;cellular metabolic process;cellular process;cellular protein metabolic process;cytoplasmic translation;macromolecule biosynthetic process;macromolecule metabolic process;metabolic process;primary metabolic process;protein metabolic process;translation	structural constituent of ribosome;structural molecule activity	cell part;cytosolic large ribosomal subunit;intracellular organelle part;intracellular part;large ribosomal subunit;macromolecular complex;organelle part;ribonucleoprotein complex	Ribosome	23.4557	24.5976	22.6612
P32478	RL17A_YEAST	RPL17A	5.4	20.549	15	biosynthetic process;cellular biosynthetic process;cellular macromolecule biosynthetic process;cellular macromolecule metabolic process;cellular metabolic process;cellular process;cellular protein metabolic process;cytoplasmic translation;macromolecule biosynthetic process;macromolecule metabolic process;metabolic process;primary metabolic process;protein metabolic process;translation	structural constituent of ribosome;structural molecule activity	cell part;cytosolic large ribosomal subunit;intracellular organelle part;intracellular part;large ribosomal subunit;macromolecular complex;organelle part;ribonucleoprotein complex	Ribosome	27.4709	27.5912	26.1998
Q12451	RL16B_YEAST	RPL16B	45.5	22.249	22	biosynthetic process;cellular biosynthetic process;cellular macromolecule biosynthetic process;cellular macromolecule metabolic process;cellular metabolic process;cellular process;cellular protein metabolic process;cytoplasmic translation;macromolecule biosynthetic process;macromolecule metabolic process;metabolic process;primary metabolic process;protein metabolic process;translation	binding;nucleic acid binding;RNA binding;structural constituent of ribosome;structural molecule activity	cell part;cytosolic large ribosomal subunit;intracellular organelle part;intracellular part;large ribosomal subunit;macromolecular complex;organelle part;ribonucleoprotein complex	Ribosome	25.7794	26.6235	26.7982
P32319	RL16A_YEAST	RPL16A	45.7	22.201	24	biosynthetic process;cellular biosynthetic process;cellular macromolecule biosynthetic process;cellular macromolecule metabolic process;cellular metabolic process;cellular process;cellular protein metabolic process;cytoplasmic translation;macromolecule biosynthetic process;macromolecule metabolic process;metabolic process;primary metabolic process;protein metabolic process;translation	binding;nucleic acid binding;RNA binding;structural constituent of ribosome;structural molecule activity	cell part;cytosolic large ribosomal subunit;intracellular organelle part;intracellular part;large ribosomal subunit;macromolecular complex;organelle part;ribonucleoprotein complex	Ribosome	26.1966	26.785	26.1429
P0CS137	RL15A_YEAST	RPL15A	10.8	24.422	18	biosynthetic process;cellular biosynthetic process;cellular macromolecule biosynthetic process;cellular macromolecule metabolic process;cellular metabolic process;cellular process;cellular protein metabolic process;cytoplasmic translation;macromolecule biosynthetic process;macromolecule metabolic process;metabolic process;primary metabolic process;protein metabolic process;translation	binding;nucleic acid binding;RNA binding;structural constituent of ribosome;structural molecule activity	cell part;cytosolic large ribosomal subunit;intracellular organelle part;intracellular part;large ribosomal subunit;macromolecular complex;organelle part;ribonucleoprotein complex	Ribosome	25.845	27.7756	27.1429
P32319	RL14B_YEAST	RPL14B	7.2	15.153	15	biosynthetic process;cellular biosynthetic process;cellular macromolecule biosynthetic process;cellular macromolecule metabolic process;cellular metabolic process;cellular process;cellular protein metabolic process;cytoplasmic translation;macromolecule biosynthetic process;macromolecule metabolic process;metabolic process;primary metabolic process;protein metabolic process;translation	binding;nucleic acid binding;RNA binding;structural constituent of ribosome;structural molecule activity	cell part;cytosolic large ribosomal subunit;intracellular organelle part;intracellular part;large ribosomal subunit;macromolecular complex;organelle part;ribonucleoprotein complex	Ribosome	27.0363	26.908	27.1784
P0CX77	RL13B_YEAST	RPL13B	14.6	22.525	18	biosynthetic process;cellular biosynthetic process;cellular macromolecule biosynthetic process;cellular macromolecule metabolic process;cellular metabolic process;cellular process;cellular protein metabolic process;cytoplasmic translation;macromolecule biosynthetic process;macromolecule metabolic process;metabolic process;primary metabolic process;protein metabolic process;translation	structural constituent of ribosome;structural molecule activity	cell part;cytosolic large ribosomal subunit;intracellular organelle part;intracellular part;large ribosomal subunit;macromolecular complex;organelle part;ribonucleoprotein complex	Ribosome	27.3583	28.4005	27.7707
P87262	RL12B_YEAST	RPL12B	69.1	17.822	13	biosynthetic process;cellular biosynthetic process;cellular component assembly;cellular component assembly at cellular level;cellular component organization;cellular component organization at cellular level;cellular component organization or biogenesis;cellular component organization or biogenesis at cellular level;cellular macromolecular complex assembly;cellular macromolecular complex subunit o…	binding;nucleic acid binding;RNA binding;structural constituent of ribosome;structural molecule activity	cell part;cytosolic large ribosomal subunit;intracellular organelle part;intracellular part;large ribosomal subunit;macromolecular complex;organelle part;ribonucleoprotein complex	Ribosome	27.2497	26.934	27.014
P38631	RL11B_YEAST	RPL11B	44.3	19.749	12	biosynthetic process;cellular biosynthetic process;cellular component assembly;cellular component assembly at cellular level;cellular component organization;cellular component organization at cellular level;cellular component organization or biogenesis;cellular component organization or biogenesis at cellular level;cellular macromolecular complex assembly;cellular macromolecular complex subunit o…	binding;nucleic acid binding;RNA binding;rRNA binding;structural constituent of ribosome;structural molecule activity	cell part;cytosolic large ribosomal subunit;intracellular membrane-bounded organelle;intracellular organelle;intracellular organelle part;intracellular part;large ribosomal subunit;macromolecular complex;membrane-bounded organelle;nucleus;organelle;organelle part;ribonucleoprotein complex	Ribosome	27.5995	27.8809	26.7451
P0CX54	RL10_YEAST	RPL10	76.5	25.361	28	biosynthetic process;cellular biosynthetic process;cellular component assembly;cellular component assembly at cellular level;cellular component disassembly;cellular component disassembly at cellular level;cellular component organization;cellular component organization at cellular level;cellular component organization or biogenesis;cellular component organization or biogenesis at cellular level;ce…	structural constituent of ribosome;structural molecule activity	cell part;cytosolic large ribosomal subunit;intracellular organelle part;intracellular part;large ribosomal subunit;macromolecular complex;organelle part;ribonucleoprotein complex	Ribosome	28.0813	28.0298	27.3481
P38736	RIR4_YEAST	RNR4	77.7	40.054	29	biosynthetic process;cellular biosynthetic process;cellular macromolecule biosynthetic process;cellular macromolecule metabolic process;cellular metabolic process;cellular nitrogen compound biosynthetic process;cellular nitrogen compound metabolic process;cellular process;cofactor biosynthetic process;cofactor metabolic process;deoxyribonucleoside diphosphate metabolic process;deoxyribonucleotide…	catalytic activity;oxidoreductase activity;oxidoreductase activity, acting on CH or CH2 groups;oxidoreductase activity, acting on CH or CH2 groups, disulfide as acceptor;ribonucleoside-diphosphate reductase activity	cell part;cytoplasm;cytoplasmic part;intracellular membrane-bounded organelle;intracellular organelle;intracellular part;macromolecular complex;membrane-bounded organelle;nucleus;organelle;protein complex;ribonucleoside-diphosphate reductase complex	Glutathione metabolism;p53 signaling pathway;Purine metabolism;Pyrimidine metabolism	27.1852	27.911	26.8755
Q08769	RIR2_YEAST	RNR2	63.9	46.147	29	biosynthetic process;cellular biosynthetic process;cellular macromolecule biosynthetic process;cellular macromolecule metabolic process;cellular metabolic process;cellular nitrogen compound biosynthetic process;cellular nitrogen compound metabolic process;cellular process;deoxyribonucleoside diphosphate metabolic process;deoxyribonucleotide biosynthetic process;deoxyribonucleotide metabolic proce…	binding;catalytic activity;cation binding;ion binding;metal ion binding;oxidoreductase activity;oxidoreductase activity, acting on CH or CH2 groups;oxidoreductase activity, acting on CH or CH2 groups, disulfide as acceptor;ribonucleoside-diphosphate reductase activity	cell part;cytoplasm;cytoplasmic part;intracellular membrane-bounded organelle;intracellular organelle;intracellular part;macromolecular complex;membrane-bounded organelle;nucleus;organelle;protein complex;ribonucleoside-diphosphate reductase complex	Glutathione metabolism;p53 signaling pathway;Purine metabolism;Pyrimidine metabolism	27.2433	26.0772	26.5594
P38631	RIR1_YEAST	RNR1	14.3	99.56	16	biosynthetic process;cellular biosynthetic process;cellular macromolecule biosynthetic process;cellular macromolecule metabolic process;cellular metabolic process;cellular nitrogen compound biosynthetic process;cellular nitrogen compound metabolic process;cellular process;deoxyribonucleotide biosynthetic process;deoxyribonucleotide metabolic process;DNA metabolic process;DNA replication;macromole…	adenyl nucleotide binding;adenyl ribonucleotide binding;ATP binding;binding;catalytic activity;nucleotide binding;oxidoreductase activity;oxidoreductase activity, acting on CH or CH2 groups;oxidoreductase activity, acting on CH or CH2 groups, disulfide as acceptor;purine nucleotide binding;purine ribonucleoside triphosphate binding;purine ribonucleotide binding;ribonucleoside-diphosphate reductas…	cell part;cytoplasm;cytoplasmic part;intracellular part;macromolecular complex;protein complex;ribonucleoside-diphosphate reductase complex	Glutathione metabolism;Purine metabolism;Pyrimidine metabolism	21.3062	23.2967	21.9216
P38790	RIB4_YEAST	RIB4	70.4	18.555	8	biosynthetic process;cellular biosynthetic process;cellular metabolic process;cellular nitrogen compound biosynthetic process;cellular nitrogen compound metabolic process;cellular process;flavin-containing compound biosynthetic process;flavin-containing compound metabolic process;heterocycle biosynthetic process;heterocycle metabolic process;metabolic process;nitrogen compound metabolic process;r…	6,7-dimethyl-8-ribityllumazine synthase activity;catalytic activity;intramolecular transferase activity;intramolecular transferase activity, transferring acyl groups;isomerase activity;transferase activity	cell part;cytoplasmic part;intracellular organelle part;intracellular part;macromolecular complex;membrane-enclosed lumen;mitochondrial intermembrane space;mitochondrial part;organelle envelope lumen;organelle part;protein complex;riboflavin synthase complex	Riboflavin metabolism	23.6459	25.0733	24.0523
Q08822	RIB3_YEAST	RIB3	49	22.567	9	aerobic respiration;biosynthetic process;cellular biosynthetic process;cellular metabolic process;cellular nitrogen compound biosynthetic process;cellular nitrogen compound metabolic process;cellular process;cellular respiration;energy derivation by oxidation of organic compounds;flavin-containing compound biosynthetic process;flavin-containing compound metabolic process;generation of precursor m…	3,4-dihydroxy-2-butanone-4-phosphate synthase activity;binding;carbon-carbon lyase activity;catalytic activity;cation binding;ion binding;lyase activity;metal ion binding	cell part;cytoplasmic part;cytosol;intracellular organelle part;intracellular part;membrane-enclosed lumen;mitochondrial intermembrane space;mitochondrial part;organelle envelope lumen;organelle part	Riboflavin metabolism	21.8055	22.4178	21.6098
Q12479	RHO1_YEAST	RHO1	53.1	23.152	12	actin cytoskeleton organization;actin cytoskeleton reorganization;actin filament-based process;biological regulation;budding cell bud growth;cellular component organization;cellular component organization at cellular level;cellular component organization or biogenesis;cellular component organization or biogenesis at cellular level;cellular process;cellular response to stimulus;cytoskeleton organi…	binding;catalytic activity;GTP binding;GTPase activity;guanyl nucleotide binding;guanyl ribonucleotide binding;hydrolase activity;hydrolase activity, acting on acid anhydrides;hydrolase activity, acting on acid anhydrides, in phosphorus-containing anhydrides;nucleoside-triphosphatase activity;nucleotide binding;purine nucleotide binding;purine ribonucleoside triphosphate binding;purine ribonucleo…	1,3-beta-D-glucan synthase complex;cell part;cell projection part;cellular bud neck;cellular bud tip;cytoplasmic part;endosomal part;endosome membrane;Golgi apparatus;incipient cellular bud site;intracellular membrane-bounded organelle;intracellular organelle;intracellular organelle part;intracellular part;macromolecular complex;mating projection tip;membrane;membrane part;membrane-bounded organe…		23.9851	24.5653	25.1637
P0CS162	RFS1_YEAST	RFS1	70	22.921	10		binding;catalytic activity;coenzyme binding;cofactor binding;FMN binding;nucleotide binding;oxidoreductase activity	cell part;cytoplasm;intracellular part;membrane part;membrane raft		19.7651	21.7954	22.3478
P0CS132	RFA1_YEAST	RFA1	33.8	70.347	20	anatomical structure homeostasis;biological regulation;biosynthetic process;cell cycle process;cellular biosynthetic process;cellular component organization;cellular component organization at cellular level;cellular component organization or biogenesis;cellular component organization or biogenesis at cellular level;cellular macromolecule biosynthetic process;cellular macromolecule metabolic proce…	binding;cation binding;DNA binding;double-stranded DNA binding;ion binding;metal ion binding;nucleic acid binding;sequence-specific DNA binding;single-stranded DNA binding;structure-specific DNA binding	cell part;chromosomal part;chromosome;chromosome, telomeric region;condensed chromosome;condensed nuclear chromosome;cytoplasm;cytoplasmic part;cytosol;DNA replication factor A complex;intracellular membrane-bounded organelle;intracellular non-membrane-bounded organelle;intracellular organelle;intracellular organelle part;intracellular part;macromolecular complex;membrane-bounded organelle;non-me…	DNA replication;Homologous recombination;Mismatch repair;Nucleotide excision repair	22.5491	23.335	22.5517
Q12490	RDL1_YEAST	RDL1	89.9	15.413	9	metabolic process	catalytic activity;sulfurtransferase activity;thiosulfate sulfurtransferase activity;transferase activity;transferase activity, transferring sulfur-containing groups	cell part;cytoplasmic part;intracellular membrane-bounded organelle;intracellular organelle;intracellular part;membrane-bounded organelle;mitochondrion;organelle		23.6613	23.6174	23.8384
Q12467	RCK2_YEAST	RCK2	35.9	68.061	16	biological regulation;cellular macromolecule metabolic process;cellular metabolic process;cellular process;cellular protein metabolic process;cellular response to abiotic stimulus;cellular response to chemical stimulus;cellular response to osmotic stress;cellular response to oxidative stress;cellular response to stimulus;cellular response to stress;macromolecule metabolic process;macromolecule mo…	adenyl nucleotide binding;adenyl ribonucleotide binding;ATP binding;binding;catalytic activity;kinase activity;nucleotide binding;phosphotransferase activity, alcohol group as acceptor;protein kinase activity;protein serine/threonine kinase activity;purine nucleotide binding;purine ribonucleoside triphosphate binding;purine ribonucleotide binding;ribonucleotide binding;transferase activity;transf…	cell part;cytoplasm;intracellular part		21.5275	22.1214	20.7881
Q08796	RBG1_YEAST	RBG1	55.8	40.701	17	biosynthetic process;cellular biosynthetic process;cellular macromolecule biosynthetic process;cellular macromolecule metabolic process;cellular metabolic process;cellular process;cellular protein metabolic process;cytoplasmic translation;macromolecule biosynthetic process;macromolecule metabolic process;metabolic process;primary metabolic process;protein metabolic process;translation	binding;GTP binding;guanyl nucleotide binding;guanyl ribonucleotide binding;nucleotide binding;purine nucleotide binding;purine ribonucleoside triphosphate binding;purine ribonucleotide binding;ribonucleotide binding	cell part;cytoplasm;intracellular part;macromolecular complex;polysome;ribonucleoprotein complex		23.9082	23.1125	22.4367
P0CS145	RAS2_YEAST	RAS2	55.3	34.705	15	activation of adenylate cyclase activity;aging;anatomical structure development;anatomical structure formation involved in morphogenesis;ascospore formation;biological regulation;carbon catabolite activation of transcription;carbon catabolite regulation of transcription;cell aging;cell communication;cell development;cell differentiation;cellular developmental process;cellular process;cellular pro…	binding;catalytic activity;GTP binding;GTPase activity;guanyl nucleotide binding;guanyl ribonucleotide binding;hydrolase activity;hydrolase activity, acting on acid anhydrides;hydrolase activity, acting on acid anhydrides, in phosphorus-containing anhydrides;nucleoside-triphosphatase activity;nucleotide binding;purine nucleotide binding;purine ribonucleoside triphosphate binding;purine ribonucleo…	cell part;cytoplasmic part;endoplasmic reticulum membrane;endoplasmic reticulum part;intracellular membrane-bounded organelle;intracellular organelle;intracellular organelle part;intracellular part;membrane;membrane part;membrane-bounded organelle;mitochondrion;nucleus;organelle;organelle membrane;organelle part;plasma membrane		20.8612	23.3525	22.3095
P38786	RAEP_YEAST	MRS6	17.6	67.373	9	cellular macromolecule metabolic process;cellular metabolic process;cellular process;cellular protein metabolic process;ER to Golgi vesicle-mediated transport;establishment of localization;establishment of localization in cell;establishment of protein localization;Golgi vesicle transport;intracellular protein transport;intracellular transport;macromolecule metabolic process;macromolecule modifica…	binding;enzyme activator activity;enzyme binding;enzyme regulator activity;GTPase activator activity;GTPase binding;GTPase regulator activity;nucleoside-triphosphatase regulator activity;protein binding;Rab GTPase binding;Ras GTPase binding;small GTPase binding	cell part;cytoplasm;cytoplasmic part;intracellular part;macromolecular complex;membrane;protein complex;Rab-protein geranylgeranyltransferase complex		20.1966	20.951	21.0744
P0CX95	RAD23_YEAST	RAD23	35.4	42.366	12	catabolic process;cellular catabolic process;cellular macromolecule catabolic process;cellular macromolecule metabolic process;cellular metabolic process;cellular nitrogen compound metabolic process;cellular process;cellular protein metabolic process;cellular response to stimulus;cellular response to stress;DNA metabolic process;DNA repair;ER-associated protein catabolic process;macromolecule cat…	binding;binding, bridging;damaged DNA binding;DNA binding;nucleic acid binding;proteasome binding;protein binding;protein binding, bridging;protein complex binding;small conjugating protein binding;ubiquitin binding	cell part;cytoplasm;intracellular organelle part;intracellular part;macromolecular complex;nuclear part;nucleotide-excision repair complex;nucleotide-excision repair factor 2 complex;organelle part;proteasome complex;protein complex	Nucleotide excision repair;Protein processing in endoplasmic reticulum	22.478	22.8807	22.8543
P02368	QCR7_YEAST	QCR7	72.4	14.565	9	aerobic respiration;cellular component assembly;cellular component assembly at cellular level;cellular component biogenesis;cellular component organization;cellular component organization at cellular level;cellular component organization or biogenesis;cellular component organization or biogenesis at cellular level;cellular macromolecular complex assembly;cellular macromolecular complex subunit or…		cell part;cytoplasmic part;intracellular organelle part;intracellular part;macromolecular complex;membrane part;mitochondrial membrane part;mitochondrial part;mitochondrial respiratory chain complex III;organelle part;protein complex;respiratory chain complex III	Alzheimer's disease;Cardiac muscle contraction;Huntington's disease;Oxidative phosphorylation;Parkinson's disease	23.9588	23.7172	24.897
Q08759	QCR2_YEAST	QCR2	78.3	40.478	39	aerobic respiration;cellular metabolic process;cellular process;cellular respiration;electron transport chain;energy derivation by oxidation of organic compounds;generation of precursor metabolites and energy;metabolic process;mitochondrial electron transport, ubiquinol to cytochrome c;oxidation-reduction process;respiratory electron transport chain	binding;catalytic activity;cation binding;endopeptidase activity;hydrolase activity;ion binding;metal ion binding;metalloendopeptidase activity;metallopeptidase activity;peptidase activity;peptidase activity, acting on L-amino acid peptides	cell part;cytoplasmic part;intracellular membrane-bounded organelle;intracellular organelle;intracellular organelle part;intracellular part;macromolecular complex;membrane part;membrane-bounded organelle;mitochondrial crista;mitochondrial membrane part;mitochondrial part;mitochondrial respiratory chain complex III;mitochondrion;organelle;organelle part;protein complex;respiratory chain complex III	Alzheimer's disease;Cardiac muscle contraction;Huntington's disease;Oxidative phosphorylation;Parkinson's disease	26.3125	26.3898	25.7798
P0CS171	QCR10_YEAST	QCR10	55.8	8.5928	6	aerobic respiration;cellular metabolic process;cellular process;cellular respiration;electron transport chain;energy derivation by oxidation of organic compounds;generation of precursor metabolites and energy;metabolic process;mitochondrial electron transport, ubiquinol to cytochrome c;oxidation-reduction process;respiratory electron transport chain		cell part;cytoplasmic part;intracellular organelle part;intracellular part;macromolecular complex;membrane part;mitochondrial membrane part;mitochondrial part;mitochondrial respiratory chain complex III;organelle part;protein complex;respiratory chain complex III	Alzheimer's disease;Cardiac muscle contraction;Huntington's disease;Oxidative phosphorylation;Parkinson's disease	21.2047	22.9089	21.5277
P32478	QCR1_YEAST	COR1	65.9	50.227	27	aerobic respiration;cellular metabolic process;cellular process;cellular respiration;energy derivation by oxidation of organic compounds;generation of precursor metabolites and energy;metabolic process;oxidation-reduction process	binding;catalytic activity;cation binding;ion binding;metal ion binding	cell part;cytoplasmic part;intracellular membrane-bounded organelle;intracellular organelle;intracellular organelle part;intracellular part;macromolecular complex;membrane part;membrane-bounded organelle;mitochondrial membrane part;mitochondrial part;mitochondrial respiratory chain complex III;mitochondrion;organelle;organelle part;protein complex;respiratory chain complex III	Alzheimer's disease;Cardiac muscle contraction;Huntington's disease;Oxidative phosphorylation;Parkinson's disease	24.9351	25.7784	24.3859
P38631	PYRE_YEAST	URA5	50.9	24.664	15	biosynthetic process;cellular aromatic compound metabolic process;cellular biosynthetic process;cellular metabolic process;cellular nitrogen compound biosynthetic process;cellular nitrogen compound metabolic process;cellular process;'de novo' pyrimidine base biosynthetic process;'de novo' UMP biosynthetic process;heterocycle biosynthetic process;heterocycle metabolic process;metabolic process;nit…	catalytic activity;orotate phosphoribosyltransferase activity;transferase activity;transferase activity, transferring glycosyl groups;transferase activity, transferring pentosyl groups		Pyrimidine metabolism	22.349	23.7022	23.4733
P38631	PYRD_YEAST	URA1	54.8	34.801	13	biosynthetic process;cellular aromatic compound metabolic process;cellular biosynthetic process;cellular metabolic process;cellular nitrogen compound biosynthetic process;cellular nitrogen compound metabolic process;cellular process;'de novo' pyrimidine base biosynthetic process;'de novo' UMP biosynthetic process;heterocycle biosynthetic process;heterocycle metabolic process;metabolic process;nit…	catalytic activity;dihydroorotate dehydrogenase activity;oxidoreductase activity;oxidoreductase activity, acting on the CH-CH group of donors;oxidoreductase activity, acting on the CH-CH group of donors, quinone or related compound as acceptor	cell part;cytoplasm;extrinsic to membrane;intracellular part;membrane part	Pyrimidine metabolism	22.026	25.0171	24.1744
P0CX88	PYRC_YEAST	URA4	42.6	40.313	14	biosynthetic process;cellular aromatic compound metabolic process;cellular biosynthetic process;cellular metabolic process;cellular nitrogen compound biosynthetic process;cellular nitrogen compound metabolic process;cellular process;'de novo' pyrimidine base biosynthetic process;'de novo' UMP biosynthetic process;heterocycle biosynthetic process;heterocycle metabolic process;metabolic process;nit…	binding;catalytic activity;cation binding;dihydroorotase activity;hydrolase activity;hydrolase activity, acting on carbon-nitrogen (but not peptide) bonds;hydrolase activity, acting on carbon-nitrogen (but not peptide) bonds, in cyclic amides;ion binding;metal ion binding		Pyrimidine metabolism	23.1205	23.8743	23.0556
P87262	PYR1_YEAST	URA2	60.7	245.04	133	amine catabolic process;amine metabolic process;biological regulation;biosynthetic process;carbamoyl phosphate biosynthetic process;carbamoyl phosphate metabolic process;carboxylic acid catabolic process;carboxylic acid metabolic process;catabolic process;cellular amine metabolic process;cellular amino acid catabolic process;cellular amino acid metabolic process;cellular aromatic compound metabol…	adenyl nucleotide binding;adenyl ribonucleotide binding;amine binding;amino acid binding;aspartate carbamoyltransferase activity;ATP binding;binding;carbamoyl-phosphate synthase (glutamine-hydrolyzing) activity;carbon-nitrogen ligase activity, with glutamine as amido-N-donor;carboxyl- or carbamoyltransferase activity;carboxylic acid binding;catalytic activity;cation binding;ion binding;ligase act…	cell part;cytoplasm;integral to membrane;intracellular part;intrinsic to membrane;membrane part	Alanine, aspartate and glutamate metabolism;Pyrimidine metabolism	28.0249	28.5254	27.3266
P0CX40	PYC2_YEAST	PYC2	25.2	130.17	61	alcohol biosynthetic process;alcohol metabolic process;biosynthetic process;carbohydrate biosynthetic process;carbohydrate metabolic process;cellular biosynthetic process;cellular carbohydrate biosynthetic process;cellular carbohydrate metabolic process;cellular metabolic process;cellular process;gluconeogenesis;glucose metabolic process;hexose biosynthetic process;hexose metabolic process;metabo…	adenyl nucleotide binding;adenyl ribonucleotide binding;ATP binding;binding;biotin carboxylase activity;catalytic activity;cation binding;DNA binding;ion binding;ligase activity;ligase activity, forming carbon-carbon bonds;ligase activity, forming carbon-nitrogen bonds;metal ion binding;nucleic acid binding;nucleotide binding;purine nucleotide binding;purine ribonucleoside triphosphate binding;pu…	cell part;cytoplasmic part;cytosol;intracellular part	Citrate cycle (TCA cycle);Pyruvate metabolism	25.1665	24.402	24.6463
P0CS96	PYC1_YEAST	PYC1	27	130.1	63	alcohol biosynthetic process;alcohol metabolic process;biosynthetic process;carbohydrate biosynthetic process;carbohydrate metabolic process;cellular biosynthetic process;cellular carbohydrate biosynthetic process;cellular carbohydrate metabolic process;cellular metabolic process;cellular process;gluconeogenesis;glucose metabolic process;hexose biosynthetic process;hexose metabolic process;metabo…	adenyl nucleotide binding;adenyl ribonucleotide binding;ATP binding;binding;biotin carboxylase activity;catalytic activity;cation binding;DNA binding;ion binding;ligase activity;ligase activity, forming carbon-carbon bonds;ligase activity, forming carbon-nitrogen bonds;metal ion binding;nucleic acid binding;nucleotide binding;purine nucleotide binding;purine ribonucleoside triphosphate binding;pu…	cell part;cytoplasmic part;cytosol;intracellular part	Citrate cycle (TCA cycle);Pyruvate metabolism	25.8638	26.3495	26.3432
P38631	PUT2_YEAST	PUT2	44.7	64.434	21	amine biosynthetic process;amine catabolic process;amine metabolic process;biosynthetic process;carboxylic acid biosynthetic process;carboxylic acid catabolic process;carboxylic acid metabolic process;catabolic process;cellular amine metabolic process;cellular amino acid biosynthetic process;cellular amino acid catabolic process;cellular amino acid metabolic process;cellular biosynthetic process;…	1-pyrroline-5-carboxylate dehydrogenase activity;catalytic activity;oxidoreductase activity;oxidoreductase activity, acting on the aldehyde or oxo group of donors;oxidoreductase activity, acting on the aldehyde or oxo group of donors, NAD or NADP as acceptor;oxidoreductase activity, acting on the CH-NH group of donors;oxidoreductase activity, acting on the CH-NH group of donors, NAD or NADP as ac…	cell part;cytoplasmic part;intracellular organelle lumen;intracellular organelle part;intracellular part;membrane;membrane-enclosed lumen;mitochondrial inner membrane;mitochondrial matrix;mitochondrial membrane;mitochondrial part;organelle inner membrane;organelle lumen;organelle membrane;organelle part	Alanine, aspartate and glutamate metabolism;Arginine and proline metabolism	21.435	22.5317	22.5044
P0CS134	PUS7_YEAST	PUS7	40.1	77.001	20	cellular macromolecule metabolic process;cellular metabolic process;cellular nitrogen compound metabolic process;cellular process;enzyme-directed rRNA pseudouridine synthesis;macromolecule metabolic process;macromolecule modification;metabolic process;mRNA metabolic process;mRNA processing;ncRNA metabolic process;ncRNA processing;nitrogen compound metabolic process;nucleic acid metabolic process;…	binding;catalytic activity;intramolecular transferase activity;isomerase activity;nucleic acid binding;pseudouridine synthase activity;RNA binding	cell part;cytoplasm;intracellular membrane-bounded organelle;intracellular organelle;intracellular part;membrane-bounded organelle;nucleus;organelle		21.4539	22.4416	20.7855
P32319	PUS1_YEAST	PUS1	35.5	62.142	15	cellular macromolecule metabolic process;cellular metabolic process;cellular nitrogen compound metabolic process;cellular process;macromolecule metabolic process;macromolecule modification;metabolic process;ncRNA metabolic process;ncRNA processing;nitrogen compound metabolic process;nucleic acid metabolic process;nucleobase-containing compound metabolic process;primary metabolic process;pseudouri…	binding;catalytic activity;intramolecular transferase activity;isomerase activity;nucleic acid binding;pseudouridine synthase activity;RNA binding	cell part;intracellular membrane-bounded organelle;intracellular organelle;intracellular part;membrane-bounded organelle;nucleus;organelle		21.6687	22.7359	21.4405
P0CX60	PURA_YEAST	ADE12	58.7	48.279	28	AMP biosynthetic process;AMP metabolic process;biosynthetic process;cellular biosynthetic process;cellular metabolic process;cellular nitrogen compound biosynthetic process;cellular nitrogen compound metabolic process;cellular process;'de novo' AMP biosynthetic process;heterocycle biosynthetic process;heterocycle metabolic process;metabolic process;nitrogen compound metabolic process;nucleobase-c…	adenylosuccinate synthase activity;binding;catalytic activity;cation binding;DNA binding;DNA replication origin binding;GTP binding;guanyl nucleotide binding;guanyl ribonucleotide binding;ion binding;ligase activity;ligase activity, forming carbon-nitrogen bonds;magnesium ion binding;metal ion binding;nucleic acid binding;nucleotide binding;purine nucleotide binding;purine ribonucleoside triphosp…	cell part;cytoplasm;intracellular part	Alanine, aspartate and glutamate metabolism;Purine metabolism	25.3723	25.9655	25.6526
P38631	PUR92_YEAST	ADE17	74.8	65.262	47	biosynthetic process;cellular biosynthetic process;cellular metabolic process;cellular nitrogen compound biosynthetic process;cellular nitrogen compound metabolic process;cellular process;'de novo' IMP biosynthetic process;heterocycle biosynthetic process;heterocycle metabolic process;IMP biosynthetic process;IMP metabolic process;metabolic process;nitrogen compound metabolic process;nucleobase-c…	catalytic activity;cyclohydrolase activity;hydrolase activity;hydrolase activity, acting on carbon-nitrogen (but not peptide) bonds;hydrolase activity, acting on carbon-nitrogen (but not peptide) bonds, in cyclic amidines;hydroxymethyl-, formyl- and related transferase activity;IMP cyclohydrolase activity;phosphoribosylaminoimidazolecarboxamide formyltransferase activity;transferase activity;tran…	cell part;cytoplasmic part;cytosol;intracellular part	One carbon pool by folate;Purine metabolism	27.3045	26.9914	28.2308
Q12429	PUR91_YEAST	ADE16	67	65.282	38	aerobic respiration;anatomical structure development;anatomical structure formation involved in morphogenesis;ascospore formation;biosynthetic process;cell development;cell differentiation;cellular biosynthetic process;cellular developmental process;cellular metabolic process;cellular nitrogen compound biosynthetic process;cellular nitrogen compound metabolic process;cellular process;cellular pro…	catalytic activity;cyclohydrolase activity;hydrolase activity;hydrolase activity, acting on carbon-nitrogen (but not peptide) bonds;hydrolase activity, acting on carbon-nitrogen (but not peptide) bonds, in cyclic amidines;hydroxymethyl-, formyl- and related transferase activity;IMP cyclohydrolase activity;phosphoribosylaminoimidazolecarboxamide formyltransferase activity;transferase activity;tran…	cell part;cytoplasmic part;cytosol;intracellular part	One carbon pool by folate;Purine metabolism	22.4144	24.4716	23.7472
Q12437	PUR8_YEAST	ADE13	47.9	54.51	30	AMP biosynthetic process;AMP metabolic process;biosynthetic process;cellular biosynthetic process;cellular metabolic process;cellular nitrogen compound biosynthetic process;cellular nitrogen compound metabolic process;cellular process;'de novo' AMP biosynthetic process;'de novo' IMP biosynthetic process;heterocycle biosynthetic process;heterocycle metabolic process;IMP biosynthetic process;IMP me…	(S)-2-(5-amino-1-(5-phospho-D-ribosyl)imidazole-4-carboxamido)succinate AMP-lyase (fumarate-forming) activity;amidine-lyase activity;carbon-nitrogen lyase activity;catalytic activity;lyase activity;N6-(1,2-dicarboxyethyl)AMP AMP-lyase (fumarate-forming) activity		Alanine, aspartate and glutamate metabolism;Purine metabolism	26.0914	26.5993	26.1038
P0CX59	PUR7_YEAST	ADE1	84.6	34.603	28	biosynthetic process;cellular biosynthetic process;cellular metabolic process;cellular nitrogen compound biosynthetic process;cellular nitrogen compound metabolic process;cellular process;'de novo' IMP biosynthetic process;heterocycle biosynthetic process;heterocycle metabolic process;IMP biosynthetic process;IMP metabolic process;metabolic process;nitrogen compound metabolic process;nucleobase-c…	acid-amino acid ligase activity;adenyl nucleotide binding;adenyl ribonucleotide binding;ATP binding;binding;catalytic activity;ligase activity;ligase activity, forming carbon-nitrogen bonds;nucleotide binding;phosphoribosylaminoimidazolesuccinocarboxamide synthase activity;purine nucleotide binding;purine ribonucleoside triphosphate binding;purine ribonucleotide binding;ribonucleotide binding		Purine metabolism	26.6281	25.1091	26.1766
P38631	PUR6_YEAST	ADE2	60.6	62.339	31	biosynthetic process;cellular aromatic compound metabolic process;cellular biosynthetic process;cellular metabolic process;cellular nitrogen compound biosynthetic process;cellular nitrogen compound metabolic process;cellular process;'de novo' IMP biosynthetic process;heterocycle biosynthetic process;heterocycle metabolic process;IMP biosynthetic process;IMP metabolic process;metabolic process;nit…	adenyl nucleotide binding;adenyl ribonucleotide binding;ATP binding;binding;carbon-carbon lyase activity;carboxy-lyase activity;catalytic activity;cation binding;ion binding;lyase activity;metal ion binding;nucleotide binding;phosphoribosylaminoimidazole carboxylase activity;purine nucleotide binding;purine ribonucleoside triphosphate binding;purine ribonucleotide binding;ribonucleotide binding		Purine metabolism	23.6108	25.0053	24.6548
P38717	PUR4_YEAST	ADE6	63.8	148.9	65	amine metabolic process;biosynthetic process;carboxylic acid metabolic process;cellular amine metabolic process;cellular amino acid metabolic process;cellular biosynthetic process;cellular ketone metabolic process;cellular metabolic process;cellular nitrogen compound biosynthetic process;cellular nitrogen compound metabolic process;cellular process;'de novo' IMP biosynthetic process;glutamine fam…	adenyl nucleotide binding;adenyl ribonucleotide binding;ATP binding;binding;carbon-nitrogen ligase activity, with glutamine as amido-N-donor;catalytic activity;cation binding;ion binding;ligase activity;ligase activity, forming carbon-nitrogen bonds;metal ion binding;nucleotide binding;phosphoribosylformylglycinamidine synthase activity;purine nucleotide binding;purine ribonucleoside triphosphate…	cell part;cytoplasm;intracellular part	Purine metabolism	26.2051	26.6495	26.8015
P38726	PUR2_YEAST	ADE5,7	61.8	86.067	38	biosynthetic process;cellular aromatic compound metabolic process;cellular biosynthetic process;cellular metabolic process;cellular nitrogen compound biosynthetic process;cellular nitrogen compound metabolic process;cellular process;'de novo' IMP biosynthetic process;heterocycle biosynthetic process;heterocycle metabolic process;IMP biosynthetic process;IMP metabolic process;metabolic process;nit…	adenyl nucleotide binding;adenyl ribonucleotide binding;ATP binding;binding;catalytic activity;cation binding;cyclo-ligase activity;ion binding;ligase activity;ligase activity, forming carbon-nitrogen bonds;metal ion binding;nucleotide binding;phosphoribosylamine-glycine ligase activity;phosphoribosylformylglycinamidine cyclo-ligase activity;purine nucleotide binding;purine ribonucleoside triphos…	cell part;cytoplasm;intracellular part	Purine metabolism	26.2463	26.8489	25.6219
Q08772	PUR1_YEAST	ADE4	56.1	56.719	27	amine metabolic process;biosynthetic process;carboxylic acid metabolic process;cellular amine metabolic process;cellular amino acid metabolic process;cellular aromatic compound metabolic process;cellular biosynthetic process;cellular ketone metabolic process;cellular metabolic process;cellular nitrogen compound biosynthetic process;cellular nitrogen compound metabolic process;cellular process;'de…	amidophosphoribosyltransferase activity;binding;catalytic activity;cation binding;identical protein binding;ion binding;metal ion binding;protein binding;transferase activity;transferase activity, transferring glycosyl groups;transferase activity, transferring pentosyl groups		Alanine, aspartate and glutamate metabolism;Purine metabolism	24.3356	24.7902	25.3329
P0CX103	PUB1_YEAST	PUB1	39.5	50.762	9	biological regulation;catabolic process;cellular catabolic process;cellular component assembly;cellular component assembly at cellular level;cellular component organization;cellular component organization at cellular level;cellular component organization or biogenesis;cellular component organization or biogenesis at cellular level;cellular macromolecular complex assembly;cellular macromolecular c…	binding;mRNA binding;nucleic acid binding;nucleotide binding;poly(U) RNA binding;poly-pyrimidine tract binding;RNA binding;single-stranded RNA binding	cell part;cytoplasm;cytoplasmic mRNA processing body;cytoplasmic part;intracellular membrane-bounded organelle;intracellular non-membrane-bounded organelle;intracellular organelle;intracellular part;macromolecular complex;membrane-bounded organelle;non-membrane-bounded organelle;nucleus;organelle;ribonucleoprotein complex;RNA granule;stress granule		22.5176	24.7415	23.0015
P02371	PST2_YEAST	PST2	60.1	20.965	9	biological regulation;negative regulation of biological process;negative regulation of biosynthetic process;negative regulation of cellular biosynthetic process;negative regulation of cellular macromolecule biosynthetic process;negative regulation of cellular metabolic process;negative regulation of cellular process;negative regulation of gene expression;negative regulation of macromolecule biosy…	binding;catalytic activity;coenzyme binding;cofactor binding;FMN binding;identical protein binding;nucleotide binding;oxidoreductase activity;protein binding	extracellular region		24.9072	24.0909	25.6372
P02372	PSB7_YEAST	PRE4	45.9	29.443	8	catabolic process;cellular catabolic process;cellular component assembly;cellular component assembly at cellular level;cellular component organization;cellular component organization at cellular level;cellular component organization or biogenesis;cellular component organization or biogenesis at cellular level;cellular macromolecular complex assembly;cellular macromolecular complex subunit organiz…	catalytic activity;endopeptidase activity;hydrolase activity;peptidase activity;peptidase activity, acting on L-amino acid peptides;threonine-type endopeptidase activity;threonine-type peptidase activity	cell part;cytoplasmic part;cytosolic part;cytosolic proteasome complex;endoplasmic reticulum membrane;endoplasmic reticulum part;intracellular membrane-bounded organelle;intracellular organelle;intracellular organelle part;intracellular part;macromolecular complex;membrane;membrane part;membrane-bounded organelle;nucleus;organelle;organelle membrane;organelle part;proteasome complex;proteasome co…	Proteasome	21.9712	21.4931	23.7785
Q12491	PSB5_YEAST	PRE2	24.7	31.636	8	catabolic process;cellular catabolic process;cellular component assembly;cellular component assembly at cellular level;cellular component organization;cellular component organization at cellular level;cellular component organization or biogenesis;cellular component organization or biogenesis at cellular level;cellular macromolecular complex assembly;cellular macromolecular complex subunit organiz…	catalytic activity;endopeptidase activity;hydrolase activity;peptidase activity;peptidase activity, acting on L-amino acid peptides;threonine-type endopeptidase activity;threonine-type peptidase activity	cell part;cytoplasmic part;cytosolic part;cytosolic proteasome complex;endoplasmic reticulum membrane;endoplasmic reticulum part;intracellular membrane-bounded organelle;intracellular organelle;intracellular organelle part;intracellular part;macromolecular complex;membrane;membrane part;membrane-bounded organelle;nucleus;organelle;organelle membrane;organelle part;proteasome complex;proteasome co…	Proteasome	20.5191	22.8027	21.3169
P0CX100	PSB4_YEAST	PRE1	46.5	22.516	10	biological regulation;catabolic process;cellular catabolic process;cellular macromolecule catabolic process;cellular macromolecule metabolic process;cellular metabolic process;cellular process;macromolecule catabolic process;macromolecule metabolic process;metabolic process;modification-dependent macromolecule catabolic process;modification-dependent protein catabolic process;positive regulation …	catalytic activity;endopeptidase activator activity;endopeptidase activity;endopeptidase regulator activity;enzyme activator activity;enzyme regulator activity;hydrolase activity;peptidase activator activity;peptidase activity;peptidase activity, acting on L-amino acid peptides;peptidase regulator activity;threonine-type endopeptidase activity;threonine-type peptidase activity	cell part;cytoplasmic part;cytosolic part;cytosolic proteasome complex;endoplasmic reticulum membrane;endoplasmic reticulum part;intracellular membrane-bounded organelle;intracellular organelle;intracellular organelle part;intracellular part;macromolecular complex;membrane;membrane part;membrane-bounded organelle;nucleus;organelle;organelle membrane;organelle part;proteasome complex;proteasome co…	Proteasome	22.2311	22.705	23.4227
P38631	PSA7_YEAST	PRE10	35.1	31.536	8	catabolic process;cellular catabolic process;cellular macromolecule catabolic process;cellular macromolecule metabolic process;cellular metabolic process;cellular process;macromolecule catabolic process;macromolecule metabolic process;metabolic process;modification-dependent macromolecule catabolic process;modification-dependent protein catabolic process;primary metabolic process;proteasomal prot…	binding;catalytic activity;endopeptidase activity;hydrolase activity;mRNA binding;nucleic acid binding;peptidase activity;peptidase activity, acting on L-amino acid peptides;RNA binding;threonine-type endopeptidase activity;threonine-type peptidase activity	cell part;cytoplasm;cytoplasmic part;cytosolic part;cytosolic proteasome complex;intracellular membrane-bounded organelle;intracellular organelle;intracellular part;macromolecular complex;membrane;membrane part;membrane-bounded organelle;nuclear outer membrane-endoplasmic reticulum membrane network;nucleus;organelle;proteasome complex;proteasome core complex, alpha-subunit complex;proteasome stor…	Proteasome	22.9569	23.1539	24.0606
P38768	PSA6_YEAST	PRE5	76.1	25.604	15	catabolic process;cellular catabolic process;cellular macromolecule catabolic process;cellular macromolecule metabolic process;cellular metabolic process;cellular process;macromolecule catabolic process;macromolecule metabolic process;metabolic process;modification-dependent macromolecule catabolic process;modification-dependent protein catabolic process;primary metabolic process;proteasomal prot…	catalytic activity;endopeptidase activity;hydrolase activity;peptidase activity;peptidase activity, acting on L-amino acid peptides;threonine-type endopeptidase activity;threonine-type peptidase activity	cell part;cytoplasm;cytoplasmic part;cytosolic part;cytosolic proteasome complex;intracellular membrane-bounded organelle;intracellular organelle;intracellular part;macromolecular complex;membrane;membrane part;membrane-bounded organelle;nuclear outer membrane-endoplasmic reticulum membrane network;nucleus;organelle;proteasome complex;proteasome core complex, alpha-subunit complex;proteasome stor…	Proteasome	22.0487	23.8239	23.5943
P0CS143	PSA5_YEAST	PUP2	75	28.617	16	catabolic process;cellular catabolic process;cellular macromolecule catabolic process;cellular macromolecule metabolic process;cellular metabolic process;cellular process;macromolecule catabolic process;macromolecule metabolic process;metabolic process;modification-dependent macromolecule catabolic process;modification-dependent protein catabolic process;primary metabolic process;proteasomal prot…	catalytic activity;endopeptidase activity;hydrolase activity;peptidase activity;peptidase activity, acting on L-amino acid peptides;threonine-type endopeptidase activity;threonine-type peptidase activity	cell part;cytoplasm;cytoplasmic part;cytosolic part;cytosolic proteasome complex;intracellular membrane-bounded organelle;intracellular organelle;intracellular part;macromolecular complex;membrane;membrane part;membrane-bounded organelle;nuclear outer membrane-endoplasmic reticulum membrane network;nucleus;organelle;proteasome complex;proteasome core complex, alpha-subunit complex;proteasome stor…	Proteasome	22.5607	23.4889	22.3944
P32478	PSA4_YEAST	PRE6	48.8	28.439	12	catabolic process;cellular catabolic process;cellular macromolecule catabolic process;cellular macromolecule metabolic process;cellular metabolic process;cellular process;macromolecule catabolic process;macromolecule metabolic process;metabolic process;modification-dependent macromolecule catabolic process;modification-dependent protein catabolic process;primary metabolic process;proteasomal prot…	catalytic activity;endopeptidase activity;hydrolase activity;peptidase activity;peptidase activity, acting on L-amino acid peptides;threonine-type endopeptidase activity;threonine-type peptidase activity	cell part;cytoplasmic part;cytosolic part;cytosolic proteasome complex;intracellular membrane-bounded organelle;intracellular organelle;intracellular part;macromolecular complex;membrane;membrane part;membrane-bounded organelle;mitochondrion;nuclear outer membrane-endoplasmic reticulum membrane network;nucleus;organelle;proteasome complex;proteasome core complex, alpha-subunit complex;proteasome …	Proteasome	22.5526	21.8645	22.2428
Q08817	PSA3_YEAST	PRE9	36.4	28.714	10	catabolic process;cellular catabolic process;cellular component assembly;cellular component assembly at cellular level;cellular component organization;cellular component organization at cellular level;cellular component organization or biogenesis;cellular component organization or biogenesis at cellular level;cellular macromolecular complex assembly;cellular macromolecular complex subunit organiz…	catalytic activity;endopeptidase activity;hydrolase activity;peptidase activity;peptidase activity, acting on L-amino acid peptides;threonine-type endopeptidase activity;threonine-type peptidase activity	cell part;cytoplasmic part;cytosolic part;cytosolic proteasome complex;intracellular membrane-bounded organelle;intracellular organelle;intracellular part;macromolecular complex;membrane;membrane part;membrane-bounded organelle;nuclear outer membrane-endoplasmic reticulum membrane network;nucleus;organelle;proteasome complex;proteasome core complex, alpha-subunit complex;proteasome storage granul…	Proteasome	21.4641	22.9864	21.4478
P0CS150	PSA2_YEAST	PRE8	45.2	27.162	14	catabolic process;cellular catabolic process;cellular macromolecule catabolic process;cellular macromolecule metabolic process;cellular metabolic process;cellular process;macromolecule catabolic process;macromolecule metabolic process;metabolic process;modification-dependent macromolecule catabolic process;modification-dependent protein catabolic process;primary metabolic process;proteasomal prot…	catalytic activity;endopeptidase activity;hydrolase activity;peptidase activity;peptidase activity, acting on L-amino acid peptides;threonine-type endopeptidase activity;threonine-type peptidase activity	cell part;cytoplasm;cytoplasmic part;cytosolic part;cytosolic proteasome complex;intracellular membrane-bounded organelle;intracellular organelle;intracellular part;macromolecular complex;membrane;membrane part;membrane-bounded organelle;nuclear outer membrane-endoplasmic reticulum membrane network;nucleus;organelle;proteasome complex;proteasome core complex, alpha-subunit complex;proteasome stor…	Proteasome	22.4604	23.1935	22.474
P02339	PSA1_YEAST	SCL1	71	28.001	19	catabolic process;cellular catabolic process;cellular macromolecule catabolic process;cellular macromolecule metabolic process;cellular metabolic process;cellular process;macromolecule catabolic process;macromolecule metabolic process;metabolic process;modification-dependent macromolecule catabolic process;modification-dependent protein catabolic process;primary metabolic process;proteasomal prot…	catalytic activity;endopeptidase activity;hydrolase activity;peptidase activity;peptidase activity, acting on L-amino acid peptides;threonine-type endopeptidase activity;threonine-type peptidase activity	cell part;cytoplasm;cytoplasmic part;cytosolic part;cytosolic proteasome complex;intracellular membrane-bounded organelle;intracellular organelle;intracellular part;macromolecular complex;membrane;membrane part;membrane-bounded organelle;nuclear outer membrane-endoplasmic reticulum membrane network;nucleus;organelle;proteasome complex;proteasome core complex, alpha-subunit complex;proteasome stor…	Proteasome	22.4324	23.8945	22.8017
Q12474	PRX1_YEAST	PRX1	57.1	29.495	14	biological regulation;cell redox homeostasis;cellular homeostasis;cellular process;cellular response to chemical stimulus;cellular response to oxidative stress;cellular response to stimulus;cellular response to stress;homeostatic process;regulation of biological process;regulation of biological quality;regulation of cellular process;response to cadmium ion;response to chemical stimulus;response t…	antioxidant activity;catalytic activity;oxidoreductase activity;oxidoreductase activity, acting on paired donors, with incorporation or reduction of molecular oxygen;oxidoreductase activity, acting on peroxide as acceptor;peroxidase activity;peroxiredoxin activity;thioredoxin peroxidase activity	cell part;cytoplasmic part;intracellular membrane-bounded organelle;intracellular organelle;intracellular part;membrane-bounded organelle;mitochondrion;organelle		23.4848	23.9193	23.6482
P0CS120	PRTD_YEAST	PRD1	43.7	81.933	25	macromolecule metabolic process;metabolic process;primary metabolic process;protein metabolic process;proteolysis	binding;catalytic activity;cation binding;endopeptidase activity;hydrolase activity;ion binding;metal ion binding;metalloendopeptidase activity;metallopeptidase activity;peptidase activity;peptidase activity, acting on L-amino acid peptides	cell part;cytoplasm;cytoplasmic part;fungal-type vacuole;Golgi apparatus;intracellular membrane-bounded organelle;intracellular organelle;intracellular organelle part;intracellular part;lytic vacuole;membrane-bounded organelle;membrane-enclosed lumen;mitochondrial intermembrane space;mitochondrial part;organelle;organelle envelope lumen;organelle part;storage vacuole;vacuole		20.9424	22.7261	22.1389
P38774	PRTB_YEAST	PRB1	23.9	69.621	13	anatomical structure formation involved in morphogenesis;catabolic process;cell communication;cell differentiation;cellular catabolic process;cellular developmental process;cellular macromolecule catabolic process;cellular macromolecule metabolic process;cellular metabolic process;cellular process;cellular protein catabolic process;cellular protein metabolic process;cellular response to external …	catalytic activity;endopeptidase activity;hydrolase activity;peptidase activity;peptidase activity, acting on L-amino acid peptides;serine hydrolase activity;serine-type endopeptidase activity;serine-type peptidase activity	cell part;cytoplasmic part;fungal-type vacuole;fungal-type vacuole lumen;intracellular membrane-bounded organelle;intracellular organelle;intracellular organelle lumen;intracellular organelle part;intracellular part;lytic vacuole;membrane-bounded organelle;membrane-enclosed lumen;organelle;organelle lumen;organelle part;storage vacuole;vacuolar lumen;vacuolar part;vacuole		19.9998	24.1216	23.6779
P32319	PRS8_YEAST	RPT6	53.8	45.271	18	biological regulation;catabolic process;cellular catabolic process;cellular component assembly;cellular component assembly at cellular level;cellular component organization;cellular component organization at cellular level;cellular component organization or biogenesis;cellular component organization or biogenesis at cellular level;cellular macromolecular complex assembly;cellular macromolecular c…	adenyl nucleotide binding;adenyl ribonucleotide binding;ATP binding;ATPase activity;binding;catalytic activity;hydrolase activity;hydrolase activity, acting on acid anhydrides;hydrolase activity, acting on acid anhydrides, in phosphorus-containing anhydrides;nucleoside-triphosphatase activity;nucleotide binding;protein binding;protein domain specific binding;purine nucleotide binding;purine ribon…	cell part;cytoplasmic part;cytosolic part;cytosolic proteasome complex;intracellular membrane-bounded organelle;intracellular organelle;intracellular part;macromolecular complex;membrane-bounded organelle;nucleus;organelle;proteasome complex;proteasome regulatory particle, base subcomplex;proteasome storage granule;protein complex	Proteasome	22.1541	23.4845	24.0979
P32478	PRS7_YEAST	RPT1	61	51.982	25	biological regulation;catabolic process;cellular catabolic process;cellular component assembly;cellular component assembly at cellular level;cellular component organization;cellular component organization at cellular level;cellular component organization or biogenesis;cellular component organization or biogenesis at cellular level;cellular macromolecular complex assembly;cellular macromolecular c…	adenyl nucleotide binding;adenyl ribonucleotide binding;ATP binding;ATPase activity;binding;catalytic activity;hydrolase activity;hydrolase activity, acting on acid anhydrides;hydrolase activity, acting on acid anhydrides, in phosphorus-containing anhydrides;nucleoside-triphosphatase activity;nucleotide binding;purine nucleotide binding;purine ribonucleoside triphosphate binding;purine ribonucleo…	cell part;cytoplasm;intracellular membrane-bounded organelle;intracellular organelle;intracellular part;macromolecular complex;membrane-bounded organelle;nucleus;organelle;proteasome regulatory particle, base subcomplex;protein complex	Proteasome	21.6951	24.007	24.1621
P02334	PRS6B_YEAST	RPT3	51.9	47.893	21	biological regulation;catabolic process;cellular catabolic process;cellular component assembly;cellular component assembly at cellular level;cellular component organization;cellular component organization at cellular level;cellular component organization or biogenesis;cellular component organization or biogenesis at cellular level;cellular macromolecular complex assembly;cellular macromolecular c…	adenyl nucleotide binding;adenyl ribonucleotide binding;ATP binding;ATPase activity;binding;catalytic activity;hydrolase activity;hydrolase activity, acting on acid anhydrides;hydrolase activity, acting on acid anhydrides, in phosphorus-containing anhydrides;identical protein binding;nucleoside-triphosphatase activity;nucleotide binding;protein binding;purine nucleotide binding;purine ribonucleos…	cell part;cytoplasm;intracellular membrane-bounded organelle;intracellular organelle;intracellular part;macromolecular complex;membrane-bounded organelle;nucleus;organelle;proteasome regulatory particle, base subcomplex;protein complex	Proteasome	22.4357	22.7977	23.3067
P02327	PRS6A_YEAST	RPT5	70.3	48.255	24	biological regulation;catabolic process;cellular catabolic process;cellular component assembly;cellular component assembly at cellular level;cellular component organization;cellular component organization at cellular level;cellular component organization or biogenesis;cellular component organization or biogenesis at cellular level;cellular macromolecular complex assembly;cellular macromolecular c…	adenyl nucleotide binding;adenyl ribonucleotide binding;ATP binding;ATPase activity;binding;catalytic activity;hydrolase activity;hydrolase activity, acting on acid anhydrides;hydrolase activity, acting on acid anhydrides, in phosphorus-containing anhydrides;nucleoside-triphosphatase activity;nucleotide binding;purine nucleotide binding;purine ribonucleoside triphosphate binding;purine ribonucleo…	cell part;cytoplasm;intracellular membrane-bounded organelle;intracellular organelle;intracellular part;macromolecular complex;membrane-bounded organelle;nucleus;organelle;proteasome regulatory particle, base subcomplex;protein complex	Proteasome	23.3747	23.6096	24.1399
P32478	PRS4_YEAST	RPT2	67.3	48.828	24	biological regulation;catabolic process;cellular catabolic process;cellular component assembly;cellular component assembly at cellular level;cellular component organization;cellular component organization at cellular level;cellular component organization or biogenesis;cellular component organization or biogenesis at cellular level;cellular macromolecular complex assembly;cellular macromolecular c…	adenyl nucleotide binding;adenyl ribonucleotide binding;ATP binding;ATPase activity;binding;catalytic activity;hydrolase activity;hydrolase activity, acting on acid anhydrides;hydrolase activity, acting on acid anhydrides, in phosphorus-containing anhydrides;nucleoside-triphosphatase activity;nucleotide binding;purine nucleotide binding;purine ribonucleoside triphosphate binding;purine ribonucleo…	cell part;cytoplasm;intracellular membrane-bounded organelle;intracellular organelle;intracellular part;macromolecular complex;membrane-bounded organelle;nucleus;organelle;proteasome regulatory particle, base subcomplex;protein complex	Proteasome	23.3208	23.9142	24.4341
P38750	PRS10_YEAST	RPT4	57	49.408	22	biological regulation;catabolic process;cellular catabolic process;cellular component assembly;cellular component assembly at cellular level;cellular component organization;cellular component organization at cellular level;cellular component organization or biogenesis;cellular component organization or biogenesis at cellular level;cellular macromolecular complex assembly;cellular macromolecular c…	adenyl nucleotide binding;adenyl ribonucleotide binding;ATP binding;ATPase activity;binding;catalytic activity;hydrolase activity;hydrolase activity, acting on acid anhydrides;hydrolase activity, acting on acid anhydrides, in phosphorus-containing anhydrides;nucleoside-triphosphatase activity;nucleotide binding;protein binding;protein domain specific binding;purine nucleotide binding;purine ribon…	cell part;cytoplasm;intracellular membrane-bounded organelle;intracellular organelle;intracellular part;macromolecular complex;membrane-bounded organelle;nucleus;organelle;proteasome regulatory particle, base subcomplex;protein complex	Proteasome	22.6688	23.8436	21.569
P87262	PRP43_YEAST	PRP43	39.8	87.561	28	cellular component biogenesis;cellular component biogenesis at cellular level;cellular component disassembly;cellular component disassembly at cellular level;cellular component organization;cellular component organization at cellular level;cellular component organization or biogenesis;cellular component organization or biogenesis at cellular level;cellular macromolecular complex disassembly;cellu…	adenyl nucleotide binding;adenyl ribonucleotide binding;ATP binding;ATPase activity;ATPase activity, coupled;ATP-dependent helicase activity;ATP-dependent RNA helicase activity;binding;catalytic activity;helicase activity;hydrolase activity;hydrolase activity, acting on acid anhydrides;hydrolase activity, acting on acid anhydrides, in phosphorus-containing anhydrides;nucleic acid binding;nucleosi…	cell part;intracellular organelle part;intracellular part;macromolecular complex;nuclear part;organelle part;post-mRNA release spliceosomal complex;ribonucleoprotein complex;spliceosomal complex	Spliceosome	24.9134	25.3127	25.6785
P02374	PROF_YEAST	PFY1	86.5	13.677	7	biological regulation;cellular component organization;cellular component organization or biogenesis;establishment of localization;establishment of localization in cell;intracellular transport;maintenance of location;maintenance of protein location;negative regulation of actin filament polymerization;negative regulation of biological process;negative regulation of cellular component organization;n…	actin binding;actin monomer binding;binding;cytoskeletal protein binding;lipid binding;phosphatidylinositol binding;phosphatidylinositol-4,5-bisphosphate binding;phospholipid binding;proline-rich region binding;protein binding	cell part;cytoplasmic part;cytoskeleton;cytosol;extrinsic to membrane;extrinsic to plasma membrane;intracellular non-membrane-bounded organelle;intracellular organelle;intracellular part;membrane part;non-membrane-bounded organelle;organelle;plasma membrane part	Regulation of actin cytoskeleton;Shigellosis	21.4966	24.1112	23.0006
P0CS131	PROA_YEAST	PRO2	56.1	49.74	21	amine biosynthetic process;amine metabolic process;biosynthetic process;carboxylic acid biosynthetic process;carboxylic acid metabolic process;cellular amine metabolic process;cellular amino acid biosynthetic process;cellular amino acid metabolic process;cellular biosynthetic process;cellular ketone metabolic process;cellular metabolic process;cellular nitrogen compound biosynthetic process;cellu…	binding;catalytic activity;coenzyme binding;cofactor binding;glutamate-5-semialdehyde dehydrogenase activity;NADP binding;nucleotide binding;oxidoreductase activity;oxidoreductase activity, acting on the aldehyde or oxo group of donors;oxidoreductase activity, acting on the aldehyde or oxo group of donors, NAD or NADP as acceptor		Arginine and proline metabolism	24.8418	23.8646	24.9301
P38752	PPID_YEAST	CPR6	63.9	42.071	21	cellular macromolecule metabolic process;cellular metabolic process;cellular process;cellular protein metabolic process;macromolecule metabolic process;metabolic process;primary metabolic process;protein folding;protein metabolic process;protein refolding	binding;catalytic activity;cis-trans isomerase activity;isomerase activity;peptidyl-prolyl cis-trans isomerase activity;protein binding;ribonucleoprotein binding;ribosome binding;unfolded protein binding	cell part;cytoplasm;intracellular part	Calcium signaling pathway;Huntington's disease;Parkinson's disease	25.9186	25.7093	25.16
P0CX85	PP2C2_YEAST	PTC2	31	50.388	15	biological regulation;cell cycle checkpoint;cellular macromolecule metabolic process;cellular metabolic process;cellular process;cellular protein metabolic process;cellular response to chemical stimulus;cellular response to organic substance;cellular response to stimulus;cellular response to stress;cellular response to topologically incorrect protein;cellular response to unfolded protein;dephosph…	binding;catalytic activity;cation binding;hydrolase activity;hydrolase activity, acting on ester bonds;ion binding;metal ion binding;phosphatase activity;phosphoprotein phosphatase activity;phosphoric ester hydrolase activity;protein serine/threonine phosphatase activity			21.4062	23.4458	21.9057
P32319	PP12_YEAST	GLC7	56.4	35.907	14	anatomical structure development;anatomical structure formation involved in morphogenesis;ascospore formation;asexual reproduction;biological regulation;biosynthetic process;carbohydrate metabolic process;cell budding;cell cycle checkpoint;cell cycle phase;cell cycle process;cell development;cell differentiation;cell division;cellular biosynthetic process;cellular carbohydrate metabolic process;c…	binding;catalytic activity;cation binding;hydrolase activity;hydrolase activity, acting on ester bonds;ion binding;metal ion binding;phosphatase activity;phosphoprotein phosphatase activity;phosphoric ester hydrolase activity;protein serine/threonine phosphatase activity	cell part;cell projection part;cellular bud neck;chromosomal part;condensed chromosome kinetochore;condensed nuclear chromosome kinetochore;cytoplasmic part;cytoskeletal part;intracellular membrane-bounded organelle;intracellular non-membrane-bounded organelle;intracellular organelle;intracellular organelle part;intracellular part;kinetochore;macromolecular complex;mating projection base;membrane…	Focal adhesion;Insulin signaling pathway;Long-term potentiation;Meiosis - yeast;Oocyte meiosis;Regulation of actin cytoskeleton;Vascular smooth muscle contraction	24.4506	23.6961	24.124
P0CX113	POM33_YEAST	POM33	19.7	32.186	8	cellular component assembly;cellular component assembly at cellular level;cellular component organization;cellular component organization at cellular level;cellular component organization or biogenesis;cellular component organization or biogenesis at cellular level;cellular macromolecular complex assembly;cellular macromolecular complex subunit organization;cellular process;cellular protein compl…	structural constituent of nuclear pore;structural molecule activity	cell part;cytoplasmic part;endoplasmic reticulum;endoplasmic reticulum membrane;endoplasmic reticulum part;intracellular membrane-bounded organelle;intracellular organelle;intracellular organelle part;intracellular part;macromolecular complex;membrane;membrane part;membrane-bounded organelle;nuclear part;nuclear pore;organelle;organelle membrane;organelle part;pore complex;protein complex		20.5905	21.9872	21.539
P38631	POB3_YEAST	POB3	46.4	62.993	23	biological regulation;biosynthetic process;cellular biosynthetic process;cellular component organization;cellular component organization at cellular level;cellular component organization or biogenesis;cellular component organization or biogenesis at cellular level;cellular macromolecular complex subunit organization;cellular macromolecule biosynthetic process;cellular macromolecule metabolic proc…	binding;DNA binding;nucleic acid binding	cell part;chromatin;chromosomal part;FACT complex;intracellular organelle part;intracellular part;macromolecular complex;nuclear chromatin;nuclear chromosome part;nuclear part;nucleoplasm part;organelle part;protein complex;replication fork protection complex;transcription elongation factor complex		22.1575	22.941	23.6655
Q08813	PNC1_YEAST	PNC1	75.9	24.993	12	aging;biological regulation;biosynthetic process;cell aging;cellular biosynthetic process;cellular metabolic compound salvage;cellular metabolic process;cellular nitrogen compound biosynthetic process;cellular nitrogen compound metabolic process;cellular process;chromatin silencing;chromatin silencing at rDNA;chromatin silencing at telomere;coenzyme biosynthetic process;coenzyme metabolic process…	binding;catalytic activity;cation binding;hydrolase activity;hydrolase activity, acting on carbon-nitrogen (but not peptide) bonds;hydrolase activity, acting on carbon-nitrogen (but not peptide) bonds, in linear amides;ion binding;metal ion binding;nicotinamidase activity	cell part;cytoplasm;cytoplasmic part;intracellular membrane-bounded organelle;intracellular organelle;intracellular part;membrane-bounded organelle;microbody;nucleus;organelle;peroxisome	Nicotinate and nicotinamide metabolism	24.6914	23.4387	25.5284
P38631	PMT4_YEAST	PMT4	25.5	87.965	15	carbohydrate metabolic process;cellular carbohydrate metabolic process;cellular macromolecule metabolic process;cellular metabolic process;cellular process;cellular protein metabolic process;glycosylation;macromolecule glycosylation;macromolecule metabolic process;macromolecule modification;metabolic process;primary metabolic process;protein glycosylation;protein mannosylation;protein metabolic p…	binding;catalytic activity;dolichyl-phosphate-mannose-protein mannosyltransferase activity;identical protein binding;mannosyltransferase activity;protein binding;transferase activity;transferase activity, transferring glycosyl groups;transferase activity, transferring hexosyl groups	cell part;integral to membrane;intrinsic to membrane;membrane part	Other types of O-glycan biosynthesis	23.7452	22.2127	21.9771
P38764	PMT2_YEAST	PMT2	25.7	86.869	16	carbohydrate metabolic process;catabolic process;cellular carbohydrate metabolic process;cellular catabolic process;cellular macromolecule catabolic process;cellular macromolecule metabolic process;cellular metabolic process;cellular process;cellular protein metabolic process;cellular response to chemical stimulus;cellular response to misfolded protein;cellular response to organic substance;cellu…	catalytic activity;dolichyl-phosphate-mannose-protein mannosyltransferase activity;mannosyltransferase activity;transferase activity;transferase activity, transferring glycosyl groups;transferase activity, transferring hexosyl groups	cell part;integral to membrane;intrinsic to membrane;membrane part	Other types of O-glycan biosynthesis	23.255	23.6849	23.9045
P87262	PMT1_YEAST	PMT1	28.2	92.674	18	carbohydrate metabolic process;catabolic process;cellular carbohydrate metabolic process;cellular catabolic process;cellular macromolecule catabolic process;cellular macromolecule metabolic process;cellular metabolic process;cellular process;cellular protein metabolic process;cellular response to chemical stimulus;cellular response to misfolded protein;cellular response to organic substance;cellu…	catalytic activity;dolichyl-phosphate-mannose-protein mannosyltransferase activity;mannosyltransferase activity;transferase activity;transferase activity, transferring glycosyl groups;transferase activity, transferring hexosyl groups	cell part;integral to membrane;intrinsic to membrane;membrane part	Other types of O-glycan biosynthesis	23.7478	23.3104	23.389
P38748	PMM_YEAST	SEC53	83.1	29.063	22	alcohol biosynthetic process;alcohol metabolic process;biosynthetic process;carbohydrate biosynthetic process;carbohydrate metabolic process;cellular biosynthetic process;cellular carbohydrate biosynthetic process;cellular carbohydrate metabolic process;cellular metabolic process;cellular nitrogen compound metabolic process;cellular process;establishment of localization;establishment of localizat…	catalytic activity;intramolecular transferase activity;intramolecular transferase activity, phosphotransferases;isomerase activity;phosphomannomutase activity	cell part;cytoplasmic part;cytosol;intracellular part	Amino sugar and nucleotide sugar metabolism;Fructose and mannose metabolism	27.0407	26.9871	26.6255
P0CS115	PMG1_YEAST	GPM1	88.7	27.608	28	alcohol biosynthetic process;alcohol catabolic process;alcohol metabolic process;biosynthetic process;carbohydrate biosynthetic process;carbohydrate catabolic process;carbohydrate metabolic process;catabolic process;cellular biosynthetic process;cellular carbohydrate biosynthetic process;cellular carbohydrate catabolic process;cellular carbohydrate metabolic process;cellular metabolic process;cel…	catalytic activity;intramolecular transferase activity;intramolecular transferase activity, phosphotransferases;isomerase activity;phosphoglycerate mutase activity	cell part;cytoplasmic part;cytosol;intracellular membrane-bounded organelle;intracellular organelle;intracellular organelle part;intracellular part;membrane-bounded organelle;membrane-enclosed lumen;mitochondrial intermembrane space;mitochondrial part;mitochondrion;organelle;organelle envelope lumen;organelle part	Glycolysis / Gluconeogenesis;Methane metabolism	29.1535	29.5858	29.6176
P02304	PMA1_YEAST	PMA1	20.5	99.618	49	ATP biosynthetic process;ATP metabolic process;biological regulation;biosynthetic process;cation homeostasis;cation transport;cellular biosynthetic process;cellular metabolic process;cellular nitrogen compound biosynthetic process;cellular nitrogen compound metabolic process;cellular process;chemical homeostasis;establishment of localization;heterocycle biosynthetic process;heterocycle metabolic …	active transmembrane transporter activity;adenyl nucleotide binding;adenyl ribonucleotide binding;ATP binding;ATPase activity;ATPase activity, coupled;ATPase activity, coupled to movement of substances;ATPase activity, coupled to transmembrane movement of ions;ATPase activity, coupled to transmembrane movement of ions, phosphorylative mechanism;ATPase activity, coupled to transmembrane movement o…	cell part;integral to membrane;intrinsic to membrane;membrane;membrane part;membrane raft;plasma membrane	Oxidative phosphorylation	29.4602	28.9672	29.828
P02346	PLR1_YEAST	YPR127W	48.7	38.6	17	catabolic process;cellular catabolic process;cellular metabolic process;cellular process;heterocycle catabolic process;heterocycle metabolic process;metabolic process;small molecule catabolic process;small molecule metabolic process;vitamin B6 catabolic process;vitamin B6 metabolic process;vitamin catabolic process;vitamin metabolic process;water-soluble vitamin catabolic process;water-soluble vi…	aldo-keto reductase (NADP) activity;catalytic activity;oxidoreductase activity;oxidoreductase activity, acting on CH-OH group of donors;oxidoreductase activity, acting on the CH-OH group of donors, NAD or NADP as acceptor;pyridoxine:NADP 4-dehydrogenase activity	cell part;cytoplasm;intracellular membrane-bounded organelle;intracellular organelle;intracellular part;membrane-bounded organelle;nucleus;organelle	Vitamin B6 metabolism	22.1156	22.9989	22.3089
P38742	PIL1_YEAST	PIL1	70.8	38.349	25	biological regulation;cellular component assembly;cellular component assembly at cellular level;cellular component organization;cellular component organization at cellular level;cellular component organization or biogenesis;cellular component organization or biogenesis at cellular level;cellular macromolecular complex assembly;cellular macromolecular complex subunit organization;cellular membrane…	binding;lipid binding	cell cortex part;cell part;cytoplasmic part;eisosome;intracellular part;lipid particle;macromolecular complex;protein complex		26.3633	26.556	26.6285
P0CX37	PHSG_YEAST	GPH1	68.6	103.27	51	carbohydrate catabolic process;carbohydrate metabolic process;catabolic process;cellular carbohydrate catabolic process;cellular carbohydrate metabolic process;cellular glucan metabolic process;cellular macromolecule metabolic process;cellular metabolic process;cellular polysaccharide catabolic process;cellular polysaccharide metabolic process;cellular process;energy derivation by oxidation of or…	binding;catalytic activity;cofactor binding;glycogen phosphorylase activity;phosphorylase activity;pyridoxal phosphate binding;transferase activity;transferase activity, transferring glycosyl groups;transferase activity, transferring hexosyl groups;vitamin B6 binding;vitamin binding	cell part;cytoplasm;intracellular part	Insulin signaling pathway;Starch and sucrose metabolism	24.6647	25.1743	24.6671
P38789	PHO88_YEAST	PHO88	39.4	21.137	8	anion transport;establishment of localization;inorganic anion transport;ion transport;macromolecule metabolic process;metabolic process;phosphate ion transport;primary metabolic process;protein maturation;protein metabolic process;transport		cell part;cytoplasmic part;integral to membrane;intracellular membrane-bounded organelle;intracellular organelle;intracellular part;intrinsic to membrane;membrane;membrane part;membrane-bounded organelle;mitochondrion;organelle		21.4542	24.0741	23.0262
P0CX96	PHB2_YEAST	PHB2	36.8	34.406	12	aging;biological regulation;cell aging;cellular component organization;cellular component organization at cellular level;cellular component organization or biogenesis;cellular component organization or biogenesis at cellular level;cellular localization;cellular macromolecule metabolic process;cellular metabolic process;cellular process;cellular protein metabolic process;developmental process;loca…		cell part;cytoplasmic part;integral to membrane;intracellular membrane-bounded organelle;intracellular organelle;intracellular organelle part;intracellular part;intrinsic to membrane;membrane;membrane part;membrane-bounded organelle;mitochondrial inner membrane;mitochondrial membrane;mitochondrial part;mitochondrion;organelle;organelle inner membrane;organelle membrane;organelle part		21.6549	22.942	23.1261
P02367	PHB1_YEAST	PHB1	43.9	31.427	10	aging;anatomical structure morphogenesis;biological regulation;cell aging;cell part morphogenesis;cellular component morphogenesis;cellular component organization;cellular component organization at cellular level;cellular component organization or biogenesis;cellular component organization or biogenesis at cellular level;cellular developmental process;cellular localization;cellular macromolecule …		cell part;cytoplasmic part;intracellular membrane-bounded organelle;intracellular organelle;intracellular organelle part;intracellular part;membrane;membrane-bounded organelle;mitochondrial inner membrane;mitochondrial membrane;mitochondrial part;mitochondrion;organelle;organelle inner membrane;organelle membrane;organelle part		21.2823	23.207	21.9527
P32478	PGM2_YEAST	PGM2	58.9	63.088	32	alcohol catabolic process;alcohol metabolic process;biological regulation;biosynthetic process;calcium ion homeostasis;carbohydrate biosynthetic process;carbohydrate catabolic process;carbohydrate metabolic process;catabolic process;cation homeostasis;cellular biosynthetic process;cellular calcium ion homeostasis;cellular carbohydrate biosynthetic process;cellular carbohydrate catabolic process;c…	binding;catalytic activity;cation binding;intramolecular transferase activity;intramolecular transferase activity, phosphotransferases;ion binding;isomerase activity;magnesium ion binding;metal ion binding;phosphoglucomutase activity	cell part;cytoplasm;intracellular part	Amino sugar and nucleotide sugar metabolism;Galactose metabolism;Glycolysis / Gluconeogenesis;Pentose phosphate pathway;Purine metabolism;Starch and sucrose metabolism;Streptomycin biosynthesis	24.8726	25.2718	25.662
P32478	PGM1_YEAST	PGM1	39.1	63.111	23	alcohol catabolic process;alcohol metabolic process;biosynthetic process;carbohydrate biosynthetic process;carbohydrate catabolic process;carbohydrate metabolic process;catabolic process;cellular biosynthetic process;cellular carbohydrate biosynthetic process;cellular carbohydrate catabolic process;cellular carbohydrate metabolic process;cellular glucan metabolic process;cellular macromolecule bi…	binding;catalytic activity;cation binding;intramolecular transferase activity;intramolecular transferase activity, phosphotransferases;ion binding;isomerase activity;magnesium ion binding;metal ion binding;phosphoglucomutase activity	cell part;cytoplasm;intracellular part	Amino sugar and nucleotide sugar metabolism;Galactose metabolism;Glycolysis / Gluconeogenesis;Pentose phosphate pathway;Purine metabolism;Starch and sucrose metabolism;Streptomycin biosynthesis	21.1074	23.6688	22.9781
P0CS97	PGK_YEAST	PGK1	92.3	44.738	57	alcohol biosynthetic process;alcohol catabolic process;alcohol metabolic process;biosynthetic process;carbohydrate biosynthetic process;carbohydrate catabolic process;carbohydrate metabolic process;catabolic process;cellular biosynthetic process;cellular carbohydrate biosynthetic process;cellular carbohydrate catabolic process;cellular carbohydrate metabolic process;cellular metabolic process;cel…	adenyl nucleotide binding;adenyl ribonucleotide binding;ATP binding;binding;catalytic activity;kinase activity;nucleotide binding;phosphoglycerate kinase activity;phosphotransferase activity, carboxyl group as acceptor;purine nucleotide binding;purine ribonucleoside triphosphate binding;purine ribonucleotide binding;ribonucleotide binding;transferase activity;transferase activity, transferring ph…	cell part;cytoplasmic part;intracellular membrane-bounded organelle;intracellular organelle;intracellular part;membrane-bounded organelle;mitochondrion;organelle	Carbon fixation in photosynthetic organisms;Glycolysis / Gluconeogenesis	30.5938	31.1138	31.3504
P38631	PFKA2_YEAST	PFK2	69.8	104.62	53	alcohol catabolic process;alcohol metabolic process;carbohydrate catabolic process;carbohydrate metabolic process;carbohydrate phosphorylation;catabolic process;cation transport;cellular carbohydrate catabolic process;cellular carbohydrate metabolic process;cellular metabolic process;cellular process;establishment of localization;fructose 6-phosphate metabolic process;fructose metabolic process;g…	6-phosphofructokinase activity;adenyl nucleotide binding;adenyl ribonucleotide binding;ATP binding;binding;carbohydrate kinase activity;catalytic activity;cation binding;ion binding;kinase activity;metal ion binding;mRNA binding;nucleic acid binding;nucleotide binding;phosphofructokinase activity;phosphotransferase activity, alcohol group as acceptor;purine nucleotide binding;purine ribonucleosid…	6-phosphofructokinase complex;cell part;cytoplasmic part;cytosolic part;intracellular membrane-bounded organelle;intracellular organelle;intracellular organelle part;intracellular part;macromolecular complex;membrane;membrane-bounded organelle;mitochondrial membrane;mitochondrial outer membrane;mitochondrial part;mitochondrion;organelle;organelle membrane;organelle outer membrane;organelle part;o…	Fructose and mannose metabolism;Galactose metabolism;Glycolysis / Gluconeogenesis;Methane metabolism;Pentose phosphate pathway	27.4836	28.2443	26.7389
P02300	PFKA1_YEAST	PFK1	67	107.97	66	alcohol catabolic process;alcohol metabolic process;carbohydrate catabolic process;carbohydrate metabolic process;carbohydrate phosphorylation;catabolic process;cation transport;cellular carbohydrate catabolic process;cellular carbohydrate metabolic process;cellular metabolic process;cellular process;establishment of localization;fructose 6-phosphate metabolic process;fructose metabolic process;g…	6-phosphofructokinase activity;adenyl nucleotide binding;adenyl ribonucleotide binding;ATP binding;binding;carbohydrate kinase activity;catalytic activity;cation binding;ion binding;kinase activity;metal ion binding;nucleotide binding;phosphofructokinase activity;phosphotransferase activity, alcohol group as acceptor;purine nucleotide binding;purine ribonucleoside triphosphate binding;purine ribo…	6-phosphofructokinase complex;cell part;cytoplasmic part;cytosolic part;intracellular membrane-bounded organelle;intracellular organelle;intracellular organelle part;intracellular part;macromolecular complex;membrane;membrane-bounded organelle;mitochondrial membrane;mitochondrial outer membrane;mitochondrial part;mitochondrion;organelle;organelle membrane;organelle outer membrane;organelle part;o…	Fructose and mannose metabolism;Galactose metabolism;Glycolysis / Gluconeogenesis;Methane metabolism;Pentose phosphate pathway	27.8837	28.4855	28.1065
P32319	PFD4_YEAST	GIM3	52.7	15.18	9	biological regulation;cellular component assembly;cellular component assembly at cellular level;cellular component organization;cellular component organization at cellular level;cellular component organization or biogenesis;cellular component organization or biogenesis at cellular level;cellular macromolecular complex assembly;cellular macromolecular complex subunit organization;cellular macromol…	binding;cytoskeletal protein binding;protein binding;tubulin binding	cell part;cytoplasm;cytoplasmic part;cytosolic part;intracellular part;macromolecular complex;prefoldin complex;protein complex		20.3297	21.6699	21.1398
P0CX98	PDX3_YEAST	PDX3	51.8	26.908	11	biosynthetic process;cellular biosynthetic process;cellular metabolic compound salvage;cellular metabolic process;cellular process;coenzyme biosynthetic process;coenzyme metabolic process;cofactor biosynthetic process;cofactor metabolic process;heterocycle metabolic process;metabolic process;pyridoxal 5'-phosphate salvage;pyridoxal phosphate biosynthetic process;pyridoxal phosphate metabolic proc…	binding;catalytic activity;coenzyme binding;cofactor binding;FMN binding;nucleotide binding;oxidoreductase activity;oxidoreductase activity, acting on the CH-NH2 group of donors;oxidoreductase activity, acting on the CH-NH2 group of donors, oxygen as acceptor;pyridoxamine-phosphate oxidase activity	cell part;cytoplasmic part;intracellular organelle part;intracellular part;membrane-enclosed lumen;mitochondrial intermembrane space;mitochondrial part;organelle envelope lumen;organelle part	Vitamin B6 metabolism	24.3583	23.1972	24.5712
P0CS108	PDR5_YEAST	PDR5	24	170.44	35	biological regulation;cation homeostasis;cellular cation homeostasis;cellular chemical homeostasis;cellular homeostasis;cellular ion homeostasis;cellular process;chemical homeostasis;drug transmembrane transport;drug transport;establishment of localization;homeostatic process;ion homeostasis;regulation of biological quality;response to antibiotic;response to chemical stimulus;response to cycloalk…	active transmembrane transporter activity;adenyl nucleotide binding;adenyl ribonucleotide binding;ATP binding;ATPase activity;ATPase activity, coupled;ATPase activity, coupled to movement of substances;ATPase activity, coupled to transmembrane movement of substances;binding;catalytic activity;drug transmembrane transporter activity;hydrolase activity;hydrolase activity, acting on acid anhydrides;…	cell part;integral to membrane;intrinsic to membrane;membrane;membrane part;plasma membrane	ABC transporters	22.0742	25.2145	23.3294
P38631	PDR16_YEAST	PDR16	24.8	40.713	9	alcohol metabolic process;biological regulation;biosynthetic process;cellular biosynthetic process;cellular lipid metabolic process;cellular metabolic process;cellular process;establishment of localization;lipid biosynthetic process;lipid metabolic process;lipid transport;metabolic process;negative regulation of biological process;negative regulation of cell differentiation;negative regulation of…	binding;identical protein binding;lipid transporter activity;phosphatidylinositol transporter activity;phospholipid transporter activity;protein binding;substrate-specific transporter activity;transporter activity	cell part;cell periphery;cytoplasmic part;endoplasmic reticulum membrane;endoplasmic reticulum part;intracellular organelle part;intracellular part;lipid particle;membrane;membrane part;organelle membrane;organelle part		20.4906	21.1203	21.5652
Q08766	PDR12_YEAST	PDR12	27.4	171.06	32	establishment of localization;organic acid transport;organic substance transport;transport	active transmembrane transporter activity;adenyl nucleotide binding;adenyl ribonucleotide binding;ATP binding;ATPase activity;ATPase activity, coupled;ATPase activity, coupled to movement of substances;ATPase activity, coupled to transmembrane movement of substances;binding;catalytic activity;hydrolase activity;hydrolase activity, acting on acid anhydrides;hydrolase activity, acting on acid anhyd…	cell part;integral to membrane;intrinsic to membrane;membrane;membrane part;plasma membrane		22.9537	23.8558	23.076
P0CX56	PDI_YEAST	PDI1	53.1	58.226	30	biological regulation;cell redox homeostasis;cellular homeostasis;cellular macromolecule metabolic process;cellular metabolic process;cellular process;cellular protein metabolic process;homeostatic process;macromolecule metabolic process;metabolic process;oxidation-reduction process;primary metabolic process;protein folding;protein metabolic process;regulation of biological process;regulation of …	binding;catalytic activity;disulfide oxidoreductase activity;intramolecular oxidoreductase activity;intramolecular oxidoreductase activity, interconverting keto- and enol-groups;intramolecular oxidoreductase activity, transposing S-S bonds;isomerase activity;oxidoreductase activity;oxidoreductase activity, acting on a sulfur group of donors;protein binding;protein disulfide isomerase activity;pro…	cell part;cytoplasmic part;endoplasmic reticulum lumen;endoplasmic reticulum part;intracellular organelle lumen;intracellular organelle part;intracellular part;membrane-enclosed lumen;organelle lumen;organelle part	Protein processing in endoplasmic reticulum	25.7667	25.9566	26.7687
P87262	PDC1_YEAST	PDC1	56.3	61.495	41	alcohol biosynthetic process;alcohol catabolic process;alcohol metabolic process;amine catabolic process;amine metabolic process;amino acid catabolic process to alcohol via Ehrlich pathway;amino acid catabolic process via Ehrlich pathway;aromatic amino acid family catabolic process;aromatic amino acid family catabolic process to alcohol via Ehrlich pathway;aromatic amino acid family metabolic pro…	binding;branched-chain-2-oxoacid decarboxylase activity;carbon-carbon lyase activity;carboxy-lyase activity;catalytic activity;cation binding;coenzyme binding;cofactor binding;ion binding;lyase activity;magnesium ion binding;metal ion binding;pyruvate decarboxylase activity;thiamine pyrophosphate binding;vitamin binding	cell part;cytoplasmic part;cytosol;intracellular membrane-bounded organelle;intracellular organelle;intracellular part;membrane-bounded organelle;nucleus;organelle	Glycolysis / Gluconeogenesis	30.1163	30.8079	30.365
P32478	PCNA_YEAST	POL30	70.5	28.916	16	biological regulation;biosynthetic process;cell cycle;cell cycle process;cellular biosynthetic process;cellular component organization;cellular component organization at cellular level;cellular component organization or biogenesis;cellular component organization or biogenesis at cellular level;cellular macromolecule biosynthetic process;cellular macromolecule metabolic process;cellular metabolic …	binding;DNA binding;DNA polymerase processivity factor activity;enzyme regulator activity;identical protein binding;nucleic acid binding;protein binding	cell part;chromosomal part;intracellular membrane-bounded organelle;intracellular organelle;intracellular organelle part;intracellular part;macromolecular complex;membrane-bounded organelle;nucleus;organelle;organelle part;PCNA complex;protein complex;replication fork	Base excision repair;Cell cycle;DNA replication;Mismatch repair;Nucleotide excision repair	22.7039	22.5991	23.3111
Q12427	PCKA_YEAST	PCK1	76.9	60.983	40	alcohol biosynthetic process;alcohol metabolic process;biosynthetic process;carbohydrate biosynthetic process;carbohydrate metabolic process;cellular biosynthetic process;cellular carbohydrate biosynthetic process;cellular carbohydrate metabolic process;cellular metabolic process;cellular process;gluconeogenesis;glucose metabolic process;hexose biosynthetic process;hexose metabolic process;metabo…	adenyl nucleotide binding;adenyl ribonucleotide binding;ATP binding;binding;carbon-carbon lyase activity;carboxy-lyase activity;catalytic activity;lyase activity;nucleotide binding;phosphoenolpyruvate carboxykinase (ATP) activity;phosphoenolpyruvate carboxykinase activity;purine nucleotide binding;purine ribonucleoside triphosphate binding;purine ribonucleotide binding;ribonucleotide binding	cell part;cytoplasmic part;cytosol;intracellular part	Carbon fixation in photosynthetic organisms;Citrate cycle (TCA cycle);Glycolysis / Gluconeogenesis;Pyruvate metabolism	26.0176	25.7375	25.7024
Q12475	PBP1_YEAST	PBP1	24.1	78.78	14	biological regulation;cellular component assembly;cellular component assembly at cellular level;cellular component organization;cellular component organization at cellular level;cellular component organization or biogenesis;cellular component organization or biogenesis at cellular level;cellular macromolecular complex assembly;cellular macromolecular complex subunit organization;cellular macromol…		cell part;cytoplasmic part;intracellular membrane-bounded organelle;intracellular non-membrane-bounded organelle;intracellular organelle;intracellular part;macromolecular complex;membrane-bounded organelle;mitochondrion;non-membrane-bounded organelle;nucleus;organelle;polysome;ribonucleoprotein complex;RNA granule;stress granule		22.2267	23.4699	22.6626
P0CS157	PANE_YEAST	PAN5	31.7	42.821	12	amine biosynthetic process;amine metabolic process;biosynthetic process;carboxylic acid biosynthetic process;carboxylic acid metabolic process;cellular amine metabolic process;cellular amino acid biosynthetic process;cellular amino acid metabolic process;cellular biosynthetic process;cellular ketone metabolic process;cellular metabolic process;cellular modified amino acid biosynthetic process;cel…	2-dehydropantoate 2-reductase activity;binding;catalytic activity;coenzyme binding;cofactor binding;NADP binding;nucleotide binding;oxidoreductase activity;oxidoreductase activity, acting on CH-OH group of donors;oxidoreductase activity, acting on the CH-OH group of donors, NAD or NADP as acceptor	cell part;cytoplasm;intracellular part	Pantothenate and CoA biosynthesis	21.4359	22.6683	21.7428
P32319	PAN1_YEAST	PAN1	31.6	160.27	37	actin cortical patch assembly;actin cytoskeleton organization;actin filament-based process;asexual reproduction;axial cellular bud site selection;bipolar cellular bud site selection;cell budding;cell division;cellular bud site selection;cellular component assembly;cellular component assembly at cellular level;cellular component organization;cellular component organization at cellular level;cellul…	binding;binding, bridging;calcium ion binding;cation binding;ion binding;metal ion binding;protein binding;protein binding, bridging	actin cortical patch;cell cortex part;cell part;cytoplasm;cytoplasmic part;cytoskeletal part;endosomal part;endosome membrane;intracellular membrane-bounded organelle;intracellular organelle;intracellular organelle part;intracellular part;membrane;membrane-bounded organelle;nucleus;organelle;organelle membrane;organelle part;plasma membrane		21.5812	23.9289	22.8797
P0CX45	PABP_YEAST	PAB1	73.1	64.343	43	biological regulation;cellular macromolecule metabolic process;cellular metabolic process;cellular nitrogen compound metabolic process;cellular process;establishment of localization;establishment of RNA localization;macromolecule metabolic process;metabolic process;mRNA metabolic process;mRNA processing;mRNA transport;negative regulation of catalytic activity;negative regulation of molecular func…	binding;enzyme inhibitor activity;enzyme regulator activity;mRNA binding;nucleic acid binding;nucleotide binding;poly(A) RNA binding;poly-purine tract binding;ribonuclease inhibitor activity;RNA binding;single-stranded RNA binding	cell part;cytoplasm;cytoplasmic part;intracellular membrane-bounded organelle;intracellular non-membrane-bounded organelle;intracellular organelle;intracellular part;macromolecular complex;membrane-bounded organelle;non-membrane-bounded organelle;nucleus;organelle;ribonucleoprotein complex;ribosome;RNA granule;stress granule	mRNA surveillance pathway;RNA degradation;RNA transport	27.107	27.4231	26.6048
Q12472	PAA1_YEAST	PAA1	74.9	21.947	15	cellular component organization;cellular component organization at cellular level;cellular component organization or biogenesis;cellular component organization or biogenesis at cellular level;cellular process;chromatin organization;chromosome organization;metabolic process;organelle organization	acetyltransferase activity;aralkylamine N-acetyltransferase activity;catalytic activity;diamine N-acetyltransferase activity;N-acetyltransferase activity;N-acyltransferase activity;transferase activity;transferase activity, transferring acyl groups;transferase activity, transferring acyl groups other than amino-acyl groups	cell part;cytoplasm;intracellular part		22.1554	23.5658	23.5584
P0CX103	P5CR_YEAST	PRO3	50.3	30.131	11	amine biosynthetic process;amine metabolic process;biosynthetic process;carboxylic acid biosynthetic process;carboxylic acid metabolic process;cellular amine metabolic process;cellular amino acid biosynthetic process;cellular amino acid metabolic process;cellular biosynthetic process;cellular ketone metabolic process;cellular metabolic process;cellular nitrogen compound biosynthetic process;cellu…	binding;catalytic activity;identical protein binding;oxidoreductase activity;oxidoreductase activity, acting on the CH-NH group of donors;oxidoreductase activity, acting on the CH-NH group of donors, NAD or NADP as acceptor;protein binding;pyrroline-5-carboxylate reductase activity	cell part;cytoplasm;intracellular part	Arginine and proline metabolism	23.8992	24.3661	25.2007
Q08746	OYE2_YEAST	OYE2	74.8	45.01	29	apoptosis;cell death;cellular process;death;programmed cell death	binding;catalytic activity;coenzyme binding;cofactor binding;FMN binding;NADPH dehydrogenase activity;nucleotide binding;oxidoreductase activity;oxidoreductase activity, acting on a sulfur group of donors;oxidoreductase activity, acting on NADH or NADPH;oxidoreductase activity, acting on other nitrogenous compounds as donors;pentaerythritol trinitrate reductase activity;trichloro-p-hydroquinone r…			24.5517	25.9059	26.1868
Q12477	OSTB_YEAST	WBP1	41.2	49.391	13	carbohydrate metabolic process;cell cycle;cellular carbohydrate metabolic process;cellular macromolecule metabolic process;cellular metabolic process;cellular process;cellular protein metabolic process;glycosylation;macromolecule glycosylation;macromolecule metabolic process;macromolecule modification;metabolic process;mitotic cell cycle;peptidyl-amino acid modification;peptidyl-asparagine modifi…	catalytic activity;dolichyl-diphosphooligosaccharide-protein glycotransferase activity;oligosaccharyl transferase activity;transferase activity;transferase activity, transferring glycosyl groups;transferase activity, transferring hexosyl groups	cell part;cytoplasmic part;endoplasmic reticulum;endoplasmic reticulum membrane;endoplasmic reticulum part;envelope;integral to membrane;intracellular membrane-bounded organelle;intracellular organelle;intracellular organelle part;intracellular part;intrinsic to membrane;macromolecular complex;membrane;membrane part;membrane-bounded organelle;nuclear envelope;nuclear part;oligosaccharyltransferas…	N-Glycan biosynthesis;Protein processing in endoplasmic reticulum;Various types of N-glycan biosynthesis	21.7824	23.1511	21.6704
P32319	OST1_YEAST	OST1	32.8	54.071	11	carbohydrate metabolic process;cellular carbohydrate metabolic process;cellular macromolecule metabolic process;cellular metabolic process;cellular process;cellular protein metabolic process;glycosylation;macromolecule glycosylation;macromolecule metabolic process;macromolecule modification;metabolic process;peptidyl-amino acid modification;peptidyl-asparagine modification;primary metabolic proce…	binding;catalytic activity;dolichyl-diphosphooligosaccharide-protein glycotransferase activity;identical protein binding;oligosaccharyl transferase activity;protein binding;transferase activity;transferase activity, transferring glycosyl groups;transferase activity, transferring hexosyl groups	cell part;cytoplasmic part;endoplasmic reticulum part;integral to membrane;intracellular organelle part;intracellular part;intrinsic to membrane;macromolecular complex;membrane part;oligosaccharyltransferase complex;organelle part;protein complex	N-Glycan biosynthesis;Protein processing in endoplasmic reticulum;Various types of N-glycan biosynthesis	20.8511	20.7869	22.6266
P0CX38	OM45_YEAST	OM45	76.1	44.58	49			cell part;cytoplasmic part;integral to membrane;integral to mitochondrial membrane;integral to mitochondrial outer membrane;integral to organelle membrane;intracellular membrane-bounded organelle;intracellular organelle;intracellular organelle part;intracellular part;intrinsic to membrane;intrinsic to mitochondrial outer membrane;intrinsic to organelle membrane;membrane;membrane part;membrane-bou…		23.2181	23.7454	22.5806
P32319	OLA1_YEAST	OLA1	77.4	44.174	32	metabolic process	adenyl nucleotide binding;adenyl ribonucleotide binding;ATP binding;ATPase activity;binding;catalytic activity;cation binding;GTP binding;guanyl nucleotide binding;guanyl ribonucleotide binding;hydrolase activity;hydrolase activity, acting on acid anhydrides;hydrolase activity, acting on acid anhydrides, in phosphorus-containing anhydrides;ion binding;metal ion binding;nucleoside-triphosphatase a…	cell part;cytoplasm;intracellular part		27.3519	26.4308	26.4718
P87262	ODPX_YEAST	PDX1	43.7	45.361	11	acetyl-CoA biosynthetic process;acetyl-CoA biosynthetic process from pyruvate;acetyl-CoA metabolic process;biosynthetic process;carboxylic acid metabolic process;cellular biosynthetic process;cellular ketone metabolic process;cellular metabolic process;cellular process;coenzyme biosynthetic process;coenzyme metabolic process;cofactor biosynthetic process;cofactor metabolic process;metabolic proce…	catalytic activity;structural molecule activity;transferase activity;transferase activity, transferring acyl groups	cell part;cytoplasmic part;intracellular organelle part;intracellular part;macromolecular complex;mitochondrial part;mitochondrial pyruvate dehydrogenase complex;organelle part;protein complex;pyruvate dehydrogenase complex		20.5134	21.5862	22.9161
P0CX84	ODPB_YEAST	PDB1	52.7	40.053	15	acetyl-CoA biosynthetic process;acetyl-CoA biosynthetic process from pyruvate;acetyl-CoA metabolic process;alcohol catabolic process;alcohol metabolic process;biosynthetic process;carbohydrate catabolic process;carbohydrate metabolic process;carboxylic acid metabolic process;catabolic process;cellular biosynthetic process;cellular carbohydrate catabolic process;cellular carbohydrate metabolic pro…	catalytic activity;oxidoreductase activity;oxidoreductase activity, acting on the aldehyde or oxo group of donors;oxidoreductase activity, acting on the aldehyde or oxo group of donors, disulfide as acceptor;pyruvate dehydrogenase (acetyl-transferring) activity;pyruvate dehydrogenase activity	cell part;cytoplasmic part;intracellular membrane-bounded organelle;intracellular non-membrane-bounded organelle;intracellular organelle;intracellular organelle part;intracellular part;macromolecular complex;membrane-bounded organelle;mitochondrial nucleoid;mitochondrial part;mitochondrial pyruvate dehydrogenase complex;mitochondrion;non-membrane-bounded organelle;nucleoid;organelle;organelle par…	Butanoate metabolism;Citrate cycle (TCA cycle);Glycolysis / Gluconeogenesis;Pyruvate metabolism;Valine, leucine and isoleucine biosynthesis	24.99	25.4723	25.4234
P32319	ODPA_YEAST	PDA1	72.6	46.343	30	acetyl-CoA biosynthetic process;acetyl-CoA biosynthetic process from pyruvate;acetyl-CoA metabolic process;alcohol catabolic process;alcohol metabolic process;biosynthetic process;carbohydrate catabolic process;carbohydrate metabolic process;carboxylic acid metabolic process;catabolic process;cell growth;cellular biosynthetic process;cellular carbohydrate catabolic process;cellular carbohydrate m…	catalytic activity;oxidoreductase activity;oxidoreductase activity, acting on the aldehyde or oxo group of donors;oxidoreductase activity, acting on the aldehyde or oxo group of donors, disulfide as acceptor;pyruvate dehydrogenase (acetyl-transferring) activity;pyruvate dehydrogenase activity	cell part;cytoplasmic part;intracellular membrane-bounded organelle;intracellular non-membrane-bounded organelle;intracellular organelle;intracellular organelle part;intracellular part;macromolecular complex;membrane-bounded organelle;mitochondrial nucleoid;mitochondrial part;mitochondrial pyruvate dehydrogenase complex;mitochondrion;non-membrane-bounded organelle;nucleoid;organelle;organelle par…	Butanoate metabolism;Citrate cycle (TCA cycle);Glycolysis / Gluconeogenesis;Pyruvate metabolism;Valine, leucine and isoleucine biosynthesis	25.7933	25.5119	25.0974
P32319	ODP2_YEAST	LAT1	57.3	51.817	27	acetyl-CoA biosynthetic process;acetyl-CoA biosynthetic process from pyruvate;acetyl-CoA metabolic process;biosynthetic process;carboxylic acid metabolic process;cellular biosynthetic process;cellular ketone metabolic process;cellular metabolic process;cellular process;coenzyme biosynthetic process;coenzyme metabolic process;cofactor biosynthetic process;cofactor metabolic process;metabolic proce…	acetyltransferase activity;catalytic activity;dihydrolipoamide S-acyltransferase activity;dihydrolipoyllysine-residue acetyltransferase activity;S-acetyltransferase activity;S-acyltransferase activity;transferase activity;transferase activity, transferring acyl groups;transferase activity, transferring acyl groups other than amino-acyl groups	cell part;cytoplasmic part;intracellular organelle part;intracellular part;macromolecular complex;mitochondrial part;mitochondrial pyruvate dehydrogenase complex;organelle part;protein complex;pyruvate dehydrogenase complex	Citrate cycle (TCA cycle);Glycolysis / Gluconeogenesis;Pyruvate metabolism	23.8502	25.2302	25.5017
P02354	ODO2_YEAST	KGD2	30.7	50.43	14	2-oxoglutarate metabolic process;acetyl-CoA catabolic process;acetyl-CoA metabolic process;amine catabolic process;amine metabolic process;aspartate family amino acid catabolic process;aspartate family amino acid metabolic process;carboxylic acid catabolic process;carboxylic acid metabolic process;catabolic process;cellular amine metabolic process;cellular amino acid catabolic process;cellular am…	catalytic activity;dihydrolipoyllysine-residue succinyltransferase activity;S-acyltransferase activity;S-succinyltransferase activity;succinyltransferase activity;transferase activity;transferase activity, transferring acyl groups;transferase activity, transferring acyl groups other than amino-acyl groups	cell part;cytoplasmic part;intracellular non-membrane-bounded organelle;intracellular organelle;intracellular organelle part;intracellular part;macromolecular complex;mitochondrial nucleoid;mitochondrial oxoglutarate dehydrogenase complex;mitochondrial part;non-membrane-bounded organelle;nucleoid;organelle;organelle part;oxoglutarate dehydrogenase complex;protein complex	Citrate cycle (TCA cycle);Lysine degradation	24.1975	24.3445	23.0482
P38721	ODO1_YEAST	KGD1	57.3	114.41	49	2-oxoglutarate metabolic process;acetyl-CoA catabolic process;acetyl-CoA metabolic process;carboxylic acid metabolic process;catabolic process;cellular catabolic process;cellular ketone metabolic process;cellular metabolic process;cellular process;coenzyme catabolic process;coenzyme metabolic process;cofactor catabolic process;cofactor metabolic process;dicarboxylic acid metabolic process;metabol…	binding;catalytic activity;coenzyme binding;cofactor binding;oxidoreductase activity;oxidoreductase activity, acting on the aldehyde or oxo group of donors;oxidoreductase activity, acting on the aldehyde or oxo group of donors, disulfide as acceptor;oxoglutarate dehydrogenase (succinyl-transferring) activity;thiamine pyrophosphate binding;vitamin binding	cell part;cytoplasmic part;intracellular non-membrane-bounded organelle;intracellular organelle;intracellular organelle part;intracellular part;macromolecular complex;mitochondrial nucleoid;mitochondrial oxoglutarate dehydrogenase complex;mitochondrial part;non-membrane-bounded organelle;nucleoid;organelle;organelle part;oxoglutarate dehydrogenase complex;protein complex	Citrate cycle (TCA cycle);Lysine degradation;Tryptophan metabolism	24.2271	24.3801	25.4816
P32319	OAT_YEAST	CAR2	63.4	46.085	21	amine biosynthetic process;amine catabolic process;amine metabolic process;arginine catabolic process;arginine metabolic process;biosynthetic process;carboxylic acid biosynthetic process;carboxylic acid catabolic process;carboxylic acid metabolic process;catabolic process;cellular amine metabolic process;cellular amino acid biosynthetic process;cellular amino acid catabolic process;cellular amino…	binding;catalytic activity;cofactor binding;ornithine-oxo-acid transaminase activity;pyridoxal phosphate binding;transaminase activity;transferase activity;transferase activity, transferring nitrogenous groups;vitamin B6 binding;vitamin binding	cell part;cytoplasmic part;cytosol;intracellular part	Arginine and proline metabolism	25.4857	24.9186	25.3175
P32478	NUP82_YEAST	NUP82	13.3	82.084	11	cellular localization;cellular process;establishment of localization;establishment of localization in cell;establishment of organelle localization;establishment of protein localization;establishment of ribosome localization;establishment of RNA localization;intracellular protein transport;intracellular transport;localization;mRNA export from nucleus;mRNA transport;nuclear export;nuclear import;nu…	structural constituent of nuclear pore;structural molecule activity	cell part;cytoplasmic part;cytosol;intracellular membrane-bounded organelle;intracellular organelle;intracellular organelle part;intracellular part;macromolecular complex;membrane;membrane part;membrane-bounded organelle;nuclear membrane;nuclear part;nuclear pore;nucleus;organelle;organelle membrane;organelle part;pore complex;protein complex		20.8698	20.6298	21.0705
P38749	NUP2_YEAST	NUP2	44.9	77.88	22	biological regulation;cellular component disassembly;cellular component disassembly at cellular level;cellular component organization;cellular component organization at cellular level;cellular component organization or biogenesis;cellular component organization or biogenesis at cellular level;cellular macromolecular complex disassembly;cellular macromolecular complex subunit organization;cellular…	binding;enzyme binding;GTPase binding;nucleocytoplasmic transporter activity;protein binding;Ran GTPase binding;Ras GTPase binding;small GTPase binding;transporter activity	cell part;intracellular organelle part;intracellular part;membrane;nuclear membrane;nuclear part;organelle membrane;organelle part		21.1471	23.523	22.3044
P02303	NUM1_YEAST	NUM1	40.9	313.03	52	biological regulation;cellular component movement;cellular component organization;cellular component organization at cellular level;cellular component organization or biogenesis;cellular component organization or biogenesis at cellular level;cellular localization;cellular process;cortical protein anchoring;cytoskeleton organization;cytoskeleton-dependent intracellular transport;establishment of l…	binding;cytoskeletal protein binding;lipid binding;phospholipid binding;protein binding;tubulin binding	cell cortex;cell part;cellular bud tip;cytoplasmic part;endoplasmic reticulum;intracellular membrane-bounded organelle;intracellular organelle;intracellular part;membrane-bounded organelle;organelle;site of polarized growth		21.3138	22.2302	21.112
P87262	NUG1_YEAST	NUG1	49.4	57.708	24	cellular localization;cellular macromolecule metabolic process;cellular metabolic process;cellular nitrogen compound metabolic process;cellular process;establishment of localization;establishment of localization in cell;establishment of organelle localization;establishment of protein localization;establishment of ribosome localization;intracellular transport;localization;macromolecule metabolic p…	binding;catalytic activity;GTP binding;GTPase activity;guanyl nucleotide binding;guanyl ribonucleotide binding;hydrolase activity;hydrolase activity, acting on acid anhydrides;hydrolase activity, acting on acid anhydrides, in phosphorus-containing anhydrides;nucleic acid binding;nucleoside-triphosphatase activity;nucleotide binding;purine nucleotide binding;purine ribonucleoside triphosphate bind…	cell part;intracellular membrane-bounded organelle;intracellular non-membrane-bounded organelle;intracellular organelle;intracellular organelle part;intracellular part;macromolecular complex;membrane-bounded organelle;non-membrane-bounded organelle;nuclear part;nucleolus;nucleus;organelle;organelle part;preribosome;preribosome, large subunit precursor;ribonucleoprotein complex	Ribosome biogenesis in eukaryotes	21.0868	22.9759	23.1928
[truncated: 484 more rows]

## Sheet: cellular distribution
cellular localization	number of proteins
cytoplasm	389
membrane fraction	77
mitochondrion	255
organelle membrane	132
vacuole	8
stress granule	9
goldi -associated vesicle	13
transport vesicle	17
nucleous	21
