# Supplementary material for: High-Reynolds Microfluidic Sorting of Large Yeast Populations
Source: Sci Rep. 2018 Sep 13;8:13739. doi: 10.1038/s41598-018-31726-6 (PMC6137188; doi:10.1038/s41598-018-31726-6)
Supplement: Supplementary file 3 — Supplementary Table [file 41598_2018_31726_MOESM3_ESM.xlsx]

## Sheet: Sheet1
uniprot AC	UniProt ID	Protein names	Gene names	ANOVA p value (-log10)	LFQ intensity Adult (log2)	LFQ intensity Young (log2)	LFQ intensity mix (log2)
P0CX36	RS4B_YEAST	40S ribosomal protein S4-B (RP5) (S7) (Small ribosomal subunit protein eS4-B) (YS6)	RPS4B RPS7A YHR203C	1.89259	27.3754	28.25	27.853
P0C2H6	RL27A_YEAST	60S ribosomal protein L27-A (Large ribosomal subunit protein eL27-A)	RPL27A RPL27 YHR010W	1.3379	27.3116	27.935	26.1147
Q12680	GLT1_YEAST	Glutamate synthase [NADH] (EC 1.4.1.14) (NADH-GOGAT)	GLT1 YDL171C	1.351	24.9245	25.8826	25.4318
P17255	VATA_YEAST	V-type proton ATPase catalytic subunit A (V-ATPase subunit A) (EC 3.6.3.14) (Vacuolar proton pump subunit A) [Cleaved into: Endonuclease PI-SceI (EC 3.1.-.-) (Sce VMA intein) (VMA1-derived endonuclease) (VDE)]	VMA1 CLS8 TFP1 YDL185W D1286	2.07916	28.1282	28.6823	28.4204
Q12019	MDN1_YEAST	Midasin (MIDAS-containing protein) (Ribosome export/assembly protein 1)	MDN1 REA1 YLR106C L2901 L8004.13	1.41365	21.8523	23.5615	23.7976
P46655	SYEC_YEAST	Glutamate--tRNA ligase, cytoplasmic (EC 6.1.1.17) (Glutamyl-tRNA synthetase) ((c)ERS) (GluRS) (P85)	GUS1 YGL245W G0583 HRB724	2.70999	26.4548	27.6953	27.1008
P24276	SSD1_YEAST	Protein SSD1 (Protein SRK1)	SSD1 CLA1 RLD1 SRK1 YDR293C D9819.4	1.73667	20.3665	23.7677	23.3906
P25655	NOT1_YEAST	General negative regulator of transcription subunit 1 (Cell division cycle protein 39)	CDC39 NOT1 ROS1 YCR093W YCR1151 YCR93W	2.76042	21.1459	23.1123	23.528
Q06685	VIP1_YEAST	Inositol hexakisphosphate and diphosphoinositol-pentakisphosphate kinase (EC 2.7.4.21) (EC 2.7.4.24) (InsP6 and PP-IP5 kinase)	VIP1 YLR410W	1.64989	21.2463	22.9192	23.0617
P37898	AAP1_YEAST	Alanine/arginine aminopeptidase (EC 3.4.11.-)	AAP1 YHR047C	1.63848	23.1726	25.0225	24.7605
P32528	DUR1_YEAST	Urea amidolyase [Includes: Urea carboxylase (EC 6.3.4.6); Allophanate hydrolase (EC 3.5.1.54)]	DUR1,2 YBR208C YBR1448	2.01501	19.5883	23.2464	22.8781
P33302	PDR5_YEAST	Pleiotropic ABC efflux transporter of multiple drugs (Pleiotropic drug resistance protein 5) (Suppressor of toxicity of sporidesmin)	PDR5 LEM1 STS1 YDR1 YOR153W	1.31096	22.0742	25.2145	23.3294
P52910	ACS2_YEAST	Acetyl-coenzyme A synthetase 2 (EC 6.2.1.1) (Acetate--CoA ligase 2) (Acyl-activating enzyme 2)	ACS2 YLR153C L9634.10	1.93985	25.8207	25.8172	26.1046
P37012	PGM2_YEAST	Phosphoglucomutase 2 (PGM 2) (EC 5.4.2.2) (D-glucose-1,6-diphosphate:D-glucose-1-phosphate phosphotransferase) (Glucose phosphomutase 2)	PGM2 GA-5 GAL5 YMR105C YM9718.04C	1.81961	24.8726	25.2718	25.662
P38788	SSZ1_YEAST	Ribosome-associated complex subunit SSZ1 (DnaK-related protein SSZ1) (Heat shock protein 70 homolog SSZ1) (Pleiotropic drug resistance protein 13)	SSZ1 PDR13 YHR064C	2.35479	26.4349	27.4326	27.6443
Q02785	PDR12_YEAST	ATP-dependent permease PDR12	PDR12 YPL058C LPE14C	1.35524	22.9537	23.8558	23.076
P21264	PUR6_YEAST	Phosphoribosylaminoimidazole carboxylase (EC 4.1.1.21) (AIR carboxylase) (AIRC)	ADE2 YOR128C O3293 YOR3293C	1.64536	23.6108	25.0053	24.6548
P40017	YAT2_YEAST	Carnitine O-acetyltransferase YAT2 (EC 2.3.1.7)	YAT2 YER024W	2.15567	19.085	20.513	20.8285
P53914	KRE33_YEAST	RNA cytidine acetyltransferase (EC 2.3.1.-) (18S rRNA cytosine acetyltransferase) (Killer toxin-resistance protein 33) (Ribosomal RNA cytidine acetyltransferase 1)	KRE33 NAT10 RRA1 YNL132W N1216 N1858	1.40386	21.2475	22.9441	23.0158
P11412	G6PD_YEAST	Glucose-6-phosphate 1-dehydrogenase (G6PD) (EC 1.1.1.49)	ZWF1 MET19 YNL241C N1110	1.72814	22.2312	23.5704	23.201
P32340	NDI1_YEAST	Rotenone-insensitive NADH-ubiquinone oxidoreductase, mitochondrial (EC 1.6.5.9) (Internal NADH dehydrogenase) (NADH:ubiquinone reductase (non-electrogenic))	NDI1 YML120C YM7056.06C	1.56109	20.8488	22.3659	22.6547
P40010	NUG1_YEAST	Nuclear GTP-binding protein NUG1 (Nuclear GTPase 1)	NUG1 YER006W	1.59996	21.0868	22.9759	23.1928
Q12118	SGT2_YEAST	Small glutamine-rich tetratricopeptide repeat-containing protein 2 (SGT/UBP) (Viral protein U-binding protein)	SGT2 YOR007C UNF346	1.32589	24.5356	25.6367	24.0507
P00431	CCPR_YEAST	Cytochrome c peroxidase, mitochondrial (CCP) (EC 1.11.1.5)	CCP1 CCP CPO YKR066C	2.80266	22.9377	24.7885	23.4502
P33401	PGM1_YEAST	Phosphoglucomutase 1 (PGM 1) (EC 5.4.2.2) (Glucose phosphomutase 1)	PGM1 YKL127W	1.32412	21.1074	23.6688	22.9781
P08524	FPPS_YEAST	Farnesyl pyrophosphate synthase (FPP synthase) (FPS) (EC 2.5.1.10) ((2E,6E)-farnesyl diphosphate synthase) (Dimethylallyltranstransferase) (EC 2.5.1.1) (Farnesyl diphosphate synthase) (Geranyltranstransferase)	ERG20 BOT3 FDS1 FPP1 YJL167W J0525	1.9183	24.3127	25.4128	25.3167
P14843	AROF_YEAST	Phospho-2-dehydro-3-deoxyheptonate aldolase, phenylalanine-inhibited (EC 2.5.1.54) (3-deoxy-D-arabino-heptulosonate 7-phosphate synthase) (DAHP synthase) (Phospho-2-keto-3-deoxyheptonate aldolase)	ARO3 YDR035W YD9673.07	1.58334	23.5284	24.5544	24.4962
P36008	EF1G2_YEAST	Elongation factor 1-gamma 2 (EF-1-gamma 2) (Eukaryotic elongation factor 1Bgamma 2) (eEF1Bgamma 2) (Translation elongation factor 1B gamma 2)	TEF4 EFC1 YKL081W	1.43299	26.9238	27.9303	28.0396
P10869	AK_YEAST	Aspartokinase (EC 2.7.2.4) (Aspartate kinase)	HOM3 YER052C	2.02745	22.5818	23.9752	23.7953
P35719	MRP8_YEAST	Uncharacterized protein MRP8	MRP8 YKL142W YKL3	1.35415	24.7615	23.7559	24.0704
P39517	DHH1_YEAST	ATP-dependent RNA helicase DHH1 (EC 3.6.4.13) (DExD/H-box helicase 1)	DHH1 YDL160C	1.61342	23.2161	24.2233	23.6433
P40032	TPA1_YEAST	Prolyl 3,4-dihydroxylase TPA1 (EC 1.14.11.-) (Termination and polyadenylation protein 1)	TPA1 YER049W	2.16424	20.7779	23.0833	23.4508
Q06142	IMB1_YEAST	Importin subunit beta-1 (Importin-95) (Karyopherin subunit beta-1) (Karyopherin-95)	KAP95 YLR347C L8300.15	2.30131	20.4584	23.7132	23.6172
P39968	VAC8_YEAST	Vacuolar protein 8	VAC8 YEB3 YEL013W	1.84189	20.5757	23.6589	20.3226
P52489	KPYK2_YEAST	Pyruvate kinase 2 (PK 2) (EC 2.7.1.40)	PYK2 YOR347C O6342	2.645	20.8649	27.2282	26.8306
Q00055	GPD1_YEAST	Glycerol-3-phosphate dehydrogenase [NAD(+)] 1 (EC 1.1.1.8)	GPD1 DAR1 HOR1 OSG1 YDL022W D2830	1.67069	25.0706	24.4894	24.2437
P23301	IF5A1_YEAST	Eukaryotic translation initiation factor 5A-1 (eIF-5A-1) (Hypusine-containing protein HP2) (eIF-4D)	HYP2 TIF51A YEL034W SYGP-ORF21	1.7381	23.8862	25.7168	26.1117
P05740	RL17A_YEAST	60S ribosomal protein L17-A (L20A) (Large ribosomal subunit protein uL22-A) (YL17)	RPL17A RPL17 RPL20A YKL180W	1.59732	27.4709	27.5912	26.1998
P13298	PYRE_YEAST	Orotate phosphoribosyltransferase 1 (OPRT 1) (OPRTase 1) (EC 2.4.2.10)	URA5 PYR5 YML106W YM8339.13	1.33993	22.349	23.7022	23.4733
P38682	GLO3_YEAST	ADP-ribosylation factor GTPase-activating protein GLO3 (ARF GAP GLO3)	GLO3 YER122C	1.50774	21.1111	23.1947	22.8407
P47143	ADK_YEAST	Adenosine kinase (EC 2.7.1.20)	ADO1 YJR105W J1973	1.99727	26.1518	25.2974	25.8721
Q08641	AB140_YEAST	tRNA(Thr) (cytosine(32)-N(3))-methyltransferase (EC 2.1.1.268) (Actin-binding protein of 140 kDa) (tRNA methyltransferase of 140 kDa)	ABP140 TRM140 YOR239W YOR240W	1.96994	21.2825	22.535	21.6437
Q99207	NOP14_YEAST	Nucleolar complex protein 14 (U three protein 2) (U3 small nucleolar RNA-associated protein 2) (U3 snoRNA-associated protein 2)	NOP14 UTP2 YDL148C D1566	1.32499	21.039	21.3203	21.9286
P05738	RL9A_YEAST	60S ribosomal protein L9-A (L8) (Large ribosomal subunit protein uL6-A) (RP24) (YL11)	RPL9A RPL8A RPL9 YGL147C	1.44166	26.9651	26.4583	25.969
Q02046	MTD1_YEAST	Methylenetetrahydrofolate dehydrogenase [NAD(+)] (EC 1.5.1.15)	MTD1 YKR080W YKR400	1.66318	20.4789	23.1995	23.013
Q12159	YRA1_YEAST	RNA annealing protein YRA1	YRA1 YDR381W D9481.2 D9509.1	1.4352	25.072	25.3728	24.6911
Q12449	AHA1_YEAST	Hsp90 co-chaperone AHA1 (Activator of Hsp90 ATPase protein 1)	AHA1 YDR214W YD8142.16 YD8142B.06	2.32556	22.2385	24.0954	23.3893
P05373	HEM2_YEAST	Delta-aminolevulinic acid dehydratase (ALADH) (EC 4.2.1.24) (Porphobilinogen synthase)	HEM2 YGL040C	1.93165	20.6266	22.0688	21.1848
P24000	RL24B_YEAST	60S ribosomal protein L24-B (L30) (Large ribosomal subunit protein eL24-B) (RP29) (YL21)	RPL24B RPL30B YGR148C G6635	1.32182	24.2706	24.5742	22.8226
P46654	RSSA2_YEAST	40S ribosomal protein S0-B (Nucleic acid-binding protein NAB1B) (Small ribosomal subunit protein uS2-B)	RPS0B NAB1B NAB4 YST2 YLR048W L2118	1.32384	26.131	27.7781	27.6798
Q04432	HSP31_YEAST	Glutathione-independent glyoxalase HSP31 (EC 4.2.1.130) (Glyoxalase 3 homolog 1) (Heat shock protein 31)	HSP31 YDR533C D9719.36	2.70388	20.428	23.0228	22.5194
P38234	RFS1_YEAST	Protein RFS1 (RAD55 suppressor protein 1)	RFS1 YBR052C YBR0505	1.75109	19.7651	21.7954	22.3478
P00729	CBPY_YEAST	Carboxypeptidase Y (CPD-Y) (cpY) (EC 3.4.16.5) (Carboxypeptidase YSCY)	PRC1 YMR297W	1.39087	22.3585	21.3543	20.3814
P11076	ARF1_YEAST	ADP-ribosylation factor 1	ARF1 YDL192W D1244	1.61091	25.5975	26.2165	24.1862
P28007	GAR1_YEAST	H/ACA ribonucleoprotein complex subunit 1 (snoRNP protein GAR1)	GAR1 YHR089C	1.49839	20.2688	22.8092	22.5599
P38910	CH10_YEAST	10 kDa heat shock protein, mitochondrial (HSP10) (10 kDa chaperonin)	HSP10 CPN10 YOR020C OR26.10	1.31336	24.6622	26.0166	24.0377
P40185	MMF1_YEAST	Protein MMF1, mitochondrial (Isoleucine biosynthesis and maintenance of intact mitochondria 1) (Maintenance of mitochondrial function 1)	MMF1 IBM1 YIL051C	1.59389	24.6149	26.1486	23.9456
P49435	APT1_YEAST	Adenine phosphoribosyltransferase 1 (APRT 1) (EC 2.4.2.7)	APT1 YML022W	1.69398	20.5187	23.4721	22.204
Q02642	NACB1_YEAST	Nascent polypeptide-associated complex subunit beta-1 (NAC-beta-1) (BTF3 homolog EGD1) (Beta-1-NAC) (GAL4 DNA-binding enhancer protein 1)	EGD1 YPL037C	2.72153	25.7571	22.429	23.602
Q05359	ERP1_YEAST	Protein ERP1	ERP1 YAR002C-A YAR002A	3.03051	22.787	23.1434	22.2085
P19073	CDC42_YEAST	Cell division control protein 42 (Suppressor of RHO3 protein 2)	CDC42 SRO2 YLR229C L8083.13	1.87919	20.4468	23.3847	23.0245
P25613	ADY2_YEAST	Accumulation of dyads protein 2 (Ammonia transport outward protein 1)	ADY2 ATO1 YCR010C YCR10C	2.52342	20.7356	21.8266	20.7782
P28707	SBA1_YEAST	Co-chaperone protein SBA1	SBA1 YKL117W YKL518	1.58904	20.4565	23.8881	21.4669

## Sheet: Sheet2
Entry	Entry name	Status	Protein names	Gene names			UniProt ID
P0CX36	RS4B_YEAST	reviewed	40S ribosomal protein S4-B (RP5) (S7) (Small ribosomal subunit protein eS4-B) (YS6)	RPS4B RPS7A YHR203C			RS4B_YEAST
P0C2H6	RL27A_YEAST	reviewed	60S ribosomal protein L27-A (Large ribosomal subunit protein eL27-A)	RPL27A RPL27 YHR010W			RL27A_YEAST
Q12680	GLT1_YEAST	reviewed	Glutamate synthase [NADH] (EC 1.4.1.14) (NADH-GOGAT)	GLT1 YDL171C			GLT1_YEAST
P17255	VATA_YEAST	reviewed	V-type proton ATPase catalytic subunit A (V-ATPase subunit A) (EC 3.6.3.14) (Vacuolar proton pump subunit A) [Cleaved into: Endonuclease PI-SceI (EC 3.1.-.-) (Sce VMA intein) (VMA1-derived endonuclease) (VDE)]	VMA1 CLS8 TFP1 YDL185W D1286			VATA_YEAST
Q12019	MDN1_YEAST	reviewed	Midasin (MIDAS-containing protein) (Ribosome export/assembly protein 1)	MDN1 REA1 YLR106C L2901 L8004.13			MDN1_YEAST
P46655	SYEC_YEAST	reviewed	Glutamate--tRNA ligase, cytoplasmic (EC 6.1.1.17) (Glutamyl-tRNA synthetase) ((c)ERS) (GluRS) (P85)	GUS1 YGL245W G0583 HRB724			SYEC_YEAST
P24276	SSD1_YEAST	reviewed	Protein SSD1 (Protein SRK1)	SSD1 CLA1 RLD1 SRK1 YDR293C D9819.4			SSD1_YEAST
P25655	NOT1_YEAST	reviewed	General negative regulator of transcription subunit 1 (Cell division cycle protein 39)	CDC39 NOT1 ROS1 YCR093W YCR1151 YCR93W			NOT1_YEAST
Q06685	VIP1_YEAST	reviewed	Inositol hexakisphosphate and diphosphoinositol-pentakisphosphate kinase (EC 2.7.4.21) (EC 2.7.4.24) (InsP6 and PP-IP5 kinase)	VIP1 YLR410W			VIP1_YEAST
P37898	AAP1_YEAST	reviewed	Alanine/arginine aminopeptidase (EC 3.4.11.-)	AAP1 YHR047C			AAP1_YEAST
P32528	DUR1_YEAST	reviewed	Urea amidolyase [Includes: Urea carboxylase (EC 6.3.4.6); Allophanate hydrolase (EC 3.5.1.54)]	DUR1,2 YBR208C YBR1448			DUR1_YEAST
P33302	PDR5_YEAST	reviewed	Pleiotropic ABC efflux transporter of multiple drugs (Pleiotropic drug resistance protein 5) (Suppressor of toxicity of sporidesmin)	PDR5 LEM1 STS1 YDR1 YOR153W			PDR5_YEAST
P52910	ACS2_YEAST	reviewed	Acetyl-coenzyme A synthetase 2 (EC 6.2.1.1) (Acetate--CoA ligase 2) (Acyl-activating enzyme 2)	ACS2 YLR153C L9634.10			ACS2_YEAST
P37012	PGM2_YEAST	reviewed	Phosphoglucomutase 2 (PGM 2) (EC 5.4.2.2) (D-glucose-1,6-diphosphate:D-glucose-1-phosphate phosphotransferase) (Glucose phosphomutase 2)	PGM2 GA-5 GAL5 YMR105C YM9718.04C			PGM2_YEAST
P38788	SSZ1_YEAST	reviewed	Ribosome-associated complex subunit SSZ1 (DnaK-related protein SSZ1) (Heat shock protein 70 homolog SSZ1) (Pleiotropic drug resistance protein 13)	SSZ1 PDR13 YHR064C			SSZ1_YEAST
Q02785	PDR12_YEAST	reviewed	ATP-dependent permease PDR12	PDR12 YPL058C LPE14C			PDR12_YEAST
P21264	PUR6_YEAST	reviewed	Phosphoribosylaminoimidazole carboxylase (EC 4.1.1.21) (AIR carboxylase) (AIRC)	ADE2 YOR128C O3293 YOR3293C			PUR6_YEAST
P40017	YAT2_YEAST	reviewed	Carnitine O-acetyltransferase YAT2 (EC 2.3.1.7)	YAT2 YER024W			YAT2_YEAST
P53914	NAT10_YEAST	reviewed	RNA cytidine acetyltransferase (EC 2.3.1.-) (18S rRNA cytosine acetyltransferase) (Killer toxin-resistance protein 33) (Ribosomal RNA cytidine acetyltransferase 1)	KRE33 NAT10 RRA1 YNL132W N1216 N1858			KRE33_YEAST
P11412	G6PD_YEAST	reviewed	Glucose-6-phosphate 1-dehydrogenase (G6PD) (EC 1.1.1.49)	ZWF1 MET19 YNL241C N1110			G6PD_YEAST
P32340	NDI1_YEAST	reviewed	Rotenone-insensitive NADH-ubiquinone oxidoreductase, mitochondrial (EC 1.6.5.9) (Internal NADH dehydrogenase) (NADH:ubiquinone reductase (non-electrogenic))	NDI1 YML120C YM7056.06C			NDI1_YEAST
P40010	NUG1_YEAST	reviewed	Nuclear GTP-binding protein NUG1 (Nuclear GTPase 1)	NUG1 YER006W			NUG1_YEAST
Q12118	SGT2_YEAST	reviewed	Small glutamine-rich tetratricopeptide repeat-containing protein 2 (SGT/UBP) (Viral protein U-binding protein)	SGT2 YOR007C UNF346			SGT2_YEAST
P00431	CCPR_YEAST	reviewed	Cytochrome c peroxidase, mitochondrial (CCP) (EC 1.11.1.5)	CCP1 CCP CPO YKR066C			CCPR_YEAST
P33401	PGM1_YEAST	reviewed	Phosphoglucomutase 1 (PGM 1) (EC 5.4.2.2) (Glucose phosphomutase 1)	PGM1 YKL127W			PGM1_YEAST
P08524	FPPS_YEAST	reviewed	Farnesyl pyrophosphate synthase (FPP synthase) (FPS) (EC 2.5.1.10) ((2E,6E)-farnesyl diphosphate synthase) (Dimethylallyltranstransferase) (EC 2.5.1.1) (Farnesyl diphosphate synthase) (Geranyltranstransferase)	ERG20 BOT3 FDS1 FPP1 YJL167W J0525			FPPS_YEAST
P14843	AROF_YEAST	reviewed	Phospho-2-dehydro-3-deoxyheptonate aldolase, phenylalanine-inhibited (EC 2.5.1.54) (3-deoxy-D-arabino-heptulosonate 7-phosphate synthase) (DAHP synthase) (Phospho-2-keto-3-deoxyheptonate aldolase)	ARO3 YDR035W YD9673.07			AROF_YEAST
P36008	EF1G2_YEAST	reviewed	Elongation factor 1-gamma 2 (EF-1-gamma 2) (Eukaryotic elongation factor 1Bgamma 2) (eEF1Bgamma 2) (Translation elongation factor 1B gamma 2)	TEF4 EFC1 YKL081W			EF1G2_YEAST
P10869	AK_YEAST	reviewed	Aspartokinase (EC 2.7.2.4) (Aspartate kinase)	HOM3 YER052C			AK_YEAST
P35719	MRP8_YEAST	reviewed	Uncharacterized protein MRP8	MRP8 YKL142W YKL3			MRP8_YEAST
P39517	DHH1_YEAST	reviewed	ATP-dependent RNA helicase DHH1 (EC 3.6.4.13) (DExD/H-box helicase 1)	DHH1 YDL160C			DHH1_YEAST
P40032	TPA1_YEAST	reviewed	Prolyl 3,4-dihydroxylase TPA1 (EC 1.14.11.-) (Termination and polyadenylation protein 1)	TPA1 YER049W			TPA1_YEAST
Q06142	IMB1_YEAST	reviewed	Importin subunit beta-1 (Importin-95) (Karyopherin subunit beta-1) (Karyopherin-95)	KAP95 YLR347C L8300.15			IMB1_YEAST
P39968	VAC8_YEAST	reviewed	Vacuolar protein 8	VAC8 YEB3 YEL013W			VAC8_YEAST
P52489	KPYK2_YEAST	reviewed	Pyruvate kinase 2 (PK 2) (EC 2.7.1.40)	PYK2 YOR347C O6342			KPYK2_YEAST
Q00055	GPD1_YEAST	reviewed	Glycerol-3-phosphate dehydrogenase [NAD(+)] 1 (EC 1.1.1.8)	GPD1 DAR1 HOR1 OSG1 YDL022W D2830			GPD1_YEAST
P23301	IF5A1_YEAST	reviewed	Eukaryotic translation initiation factor 5A-1 (eIF-5A-1) (Hypusine-containing protein HP2) (eIF-4D)	HYP2 TIF51A YEL034W SYGP-ORF21			IF5A1_YEAST
P05740	RL17A_YEAST	reviewed	60S ribosomal protein L17-A (L20A) (Large ribosomal subunit protein uL22-A) (YL17)	RPL17A RPL17 RPL20A YKL180W			RL17A_YEAST
P13298	PYRE_YEAST	reviewed	Orotate phosphoribosyltransferase 1 (OPRT 1) (OPRTase 1) (EC 2.4.2.10)	URA5 PYR5 YML106W YM8339.13			PYRE_YEAST
P38682	GLO3_YEAST	reviewed	ADP-ribosylation factor GTPase-activating protein GLO3 (ARF GAP GLO3)	GLO3 YER122C			GLO3_YEAST
P47143	ADK_YEAST	reviewed	Adenosine kinase (EC 2.7.1.20)	ADO1 YJR105W J1973			ADK_YEAST
Q08641	AB140_YEAST	reviewed	tRNA(Thr) (cytosine(32)-N(3))-methyltransferase (EC 2.1.1.268) (Actin-binding protein of 140 kDa) (tRNA methyltransferase of 140 kDa)	ABP140 TRM140 YOR239W YOR240W			AB140_YEAST
Q99207	NOP14_YEAST	reviewed	Nucleolar complex protein 14 (U three protein 2) (U3 small nucleolar RNA-associated protein 2) (U3 snoRNA-associated protein 2)	NOP14 UTP2 YDL148C D1566			NOP14_YEAST
P05738	RL9A_YEAST	reviewed	60S ribosomal protein L9-A (L8) (Large ribosomal subunit protein uL6-A) (RP24) (YL11)	RPL9A RPL8A RPL9 YGL147C			RL9A_YEAST
Q02046	MTD1_YEAST	reviewed	Methylenetetrahydrofolate dehydrogenase [NAD(+)] (EC 1.5.1.15)	MTD1 YKR080W YKR400			MTD1_YEAST
Q12159	YRA1_YEAST	reviewed	RNA annealing protein YRA1	YRA1 YDR381W D9481.2 D9509.1			YRA1_YEAST
Q12449	AHA1_YEAST	reviewed	Hsp90 co-chaperone AHA1 (Activator of Hsp90 ATPase protein 1)	AHA1 YDR214W YD8142.16 YD8142B.06			AHA1_YEAST
P05373	HEM2_YEAST	reviewed	Delta-aminolevulinic acid dehydratase (ALADH) (EC 4.2.1.24) (Porphobilinogen synthase)	HEM2 YGL040C			HEM2_YEAST
P24000	RL24B_YEAST	reviewed	60S ribosomal protein L24-B (L30) (Large ribosomal subunit protein eL24-B) (RP29) (YL21)	RPL24B RPL30B YGR148C G6635			RL24B_YEAST
P46654	RSSA2_YEAST	reviewed	40S ribosomal protein S0-B (Nucleic acid-binding protein NAB1B) (Small ribosomal subunit protein uS2-B)	RPS0B NAB1B NAB4 YST2 YLR048W L2118			RSSA2_YEAST
Q04432	HSP31_YEAST	reviewed	Glutathione-independent glyoxalase HSP31 (EC 4.2.1.130) (Glyoxalase 3 homolog 1) (Heat shock protein 31)	HSP31 YDR533C D9719.36			HSP31_YEAST
P38234	RFS1_YEAST	reviewed	Protein RFS1 (RAD55 suppressor protein 1)	RFS1 YBR052C YBR0505			RFS1_YEAST
P00729	CBPY_YEAST	reviewed	Carboxypeptidase Y (CPD-Y) (cpY) (EC 3.4.16.5) (Carboxypeptidase YSCY)	PRC1 YMR297W			CBPY_YEAST
P11076	ARF1_YEAST	reviewed	ADP-ribosylation factor 1	ARF1 YDL192W D1244			ARF1_YEAST
P28007	GAR1_YEAST	reviewed	H/ACA ribonucleoprotein complex subunit 1 (snoRNP protein GAR1)	GAR1 YHR089C			GAR1_YEAST
P38910	CH10_YEAST	reviewed	10 kDa heat shock protein, mitochondrial (HSP10) (10 kDa chaperonin)	HSP10 CPN10 YOR020C OR26.10			CH10_YEAST
P40185	MMF1_YEAST	reviewed	Protein MMF1, mitochondrial (Isoleucine biosynthesis and maintenance of intact mitochondria 1) (Maintenance of mitochondrial function 1)	MMF1 IBM1 YIL051C			MMF1_YEAST
P49435	APT1_YEAST	reviewed	Adenine phosphoribosyltransferase 1 (APRT 1) (EC 2.4.2.7)	APT1 YML022W			APT1_YEAST
Q02642	NACB1_YEAST	reviewed	Nascent polypeptide-associated complex subunit beta-1 (NAC-beta-1) (BTF3 homolog EGD1) (Beta-1-NAC) (GAL4 DNA-binding enhancer protein 1)	EGD1 YPL037C			NACB1_YEAST
Q05359	ERP1_YEAST	reviewed	Protein ERP1	ERP1 YAR002C-A YAR002A			ERP1_YEAST
P19073	CDC42_YEAST	reviewed	Cell division control protein 42 (Suppressor of RHO3 protein 2)	CDC42 SRO2 YLR229C L8083.13			CDC42_YEAST
P25613	ADY2_YEAST	reviewed	Accumulation of dyads protein 2 (Ammonia transport outward protein 1)	ADY2 ATO1 YCR010C YCR10C			ADY2_YEAST
P28707	SBA1_YEAST	reviewed	Co-chaperone protein SBA1	SBA1 YKL117W YKL518			SBA1_YEAST
