# Supplementary material for: High-Reynolds Microfluidic Sorting of Large Yeast Populations
Source: Sci Rep. 2018 Sep 13;8:13739. doi: 10.1038/s41598-018-31726-6 (PMC6137188; doi:10.1038/s41598-018-31726-6)
Supplement: Supplementary file 4 — Supplementary Table [file 41598_2018_31726_MOESM4_ESM.xlsx]

## Sheet: Sheet1
Uniprot AC	Uniprot ID	Protein names	Gene names	p-value (log 10)	Difference (log 2)	Column1	Column1	Column2	Column3	Column4	Column5	Column6
P52489	KPYK2_YEAST	Pyruvate kinase 2 (PK 2) (EC 2.7.1.40)	PYK2 YOR347C O6342	3.05742	-6.36337		Upregulated in Young			Upregulated in Adult
P0CX34	RS30B_YEAST;	40S ribosomal protein S30-B (Small ribosomal subunit protein eS30-B)	RPS30B YOR182C	1.82053	-4.29867		biological function	score	p-value	biological function
P09232	PRTB_YEAST	Cerevisin (EC 3.4.21.48) (Proteinase YSCB) (Vacuolar protease B) (PrB)	PRB1 YEL060C	2.20854	-4.12185		protein folding	2.1	0.0032	translation regulation	1.55	0.025
P32528	DUR1_YEAST	Urea amidolyase [Includes: Urea carboxylase (EC 6.3.4.6); Allophanate hydrolase (EC 3.5.1.54)]	DUR1,2 YBR208C YBR1448	2.04141	-3.65811		translation regulation	1.8	0.011
P10964	RPA1_YEAST	DNA-directed RNA polymerase I subunit RPA190 (EC 2.7.7.6) (DNA-directed RNA polymerase I 190 kDa polypeptide) (A190) (DNA-directed RNA polymerase I largest subunit)	RPA190 RPA1 RRN1 YOR341W O6276	1.55442	-3.57085		nucleotyde biosynthesis	1.4	0.0063
P35179	SC61G_YEAST	Protein transport protein SSS1 (Sec61 complex subunit SSS1) (Sec61 complex subunit gamma) (Ssh1 complex subunit SSS1) (Ssh1 complex subunit gamma)	SSS1 YDR086C D4475	1.93601	-3.49732		oxidoreductase activity	1.4	0.024
P28707	SBA1_YEAST	Co-chaperone protein SBA1	SBA1 YKL117W YKL518	1.37925	-3.43166		mRNA catabolic process	1.15	0.00089
P24276	SSD1_YEAST	Protein SSD1 (Protein SRK1)	SSD1 CLA1 RLD1 SRK1 YDR293C D9819.4	3.55912	-3.40121
Q06142	IMB1_YEAST	Importin subunit beta-1 (Importin-95) (Karyopherin subunit beta-1) (Karyopherin-95)	KAP95 YLR347C L8300.15	1.76351	-3.25476		* the enrichment score was defined by DAVID
P33302	PDR5_YEAST	Pleiotropic ABC efflux transporter of multiple drugs (Pleiotropic drug resistance protein 5) (Suppressor of toxicity of sporidesmin)	PDR5 LEM1 STS1 YDR1 YOR153W	2.32905	-3.14029
P39968	VAC8_YEAST	Vacuolar protein 8	VAC8 YEB3 YEL013W	1.40193	-3.08318
P40991	NOP2_YEAST	25S rRNA (cytosine(2870)-C(5))-methyltransferase (EC 2.1.1.310) (Nucleolar protein 2)	NOP2 YNA1 YNL061W N2428 YNL2428W	1.8427	-3.07
P32191	GPDM_YEAST	Glycerol-3-phosphate dehydrogenase, mitochondrial (GPD-M) (GPDH-M) (EC 1.1.5.3)	GUT2 YIL155C	2.61993	-2.97989
P49435	APT1_YEAST	Adenine phosphoribosyltransferase 1 (APRT 1) (EC 2.4.2.7)	APT1 YML022W	1.47267	-2.9534
P19073	CDC42_YEAST	Cell division control protein 42 (Suppressor of RHO3 protein 2)	CDC42 SRO2 YLR229C L8083.13	1.75607	-2.93793
P40482	SEC24_YEAST	Protein transport protein SEC24 (Abnormal nuclear morphology 1)	SEC24 ANU1 YIL109C	2.78419	-2.87017
P38295	MCFS2_YEAST	Medium-chain fatty acid ethyl ester synthase/esterase 2 (Alcohol O-acetyltransferase) (EC 2.3.1.84) (EC 3.1.1.-) (Ethanol hexanoyl transferase 1)	EHT1 YBR177C YBR1239	1.4045	-2.80322
Q02046	MTD1_YEAST	Methylenetetrahydrofolate dehydrogenase [NAD(+)] (EC 1.5.1.15)	MTD1 YKR080W YKR400	2.08439	-2.72053
Q03195	RLI1_YEAST	Translation initiation factor RLI1 (ATP-binding cassette sub-family E member RLI1) (RNase L inhibitor)	RLI1 YDR091C	2.70578	-2.66239
Q04432	HSP31_YEAST	Glutathione-independent glyoxalase HSP31 (EC 4.2.1.130) (Glyoxalase 3 homolog 1) (Heat shock protein 31)	HSP31 YDR533C D9719.36	2.07357	-2.59472
P33401	PGM1_YEAST	Phosphoglucomutase 1 (PGM 1) (EC 5.4.2.2) (Glucose phosphomutase 1)	PGM1 YKL127W	1.4297	-2.56134
P28007	GAR1_YEAST	H/ACA ribonucleoprotein complex subunit 1 (snoRNP protein GAR1)	GAR1 YHR089C	2.91594	-2.54038
Q12032	AIM41_YEAST	Altered inheritance of mitochondria protein 41, mitochondrial	AIM41 YOR215C YOR50-5	1.77434	-2.53568
P04050	RPB1_YEAST	DNA-directed RNA polymerase II subunit RPB1 (RNA polymerase II subunit 1) (RNA polymerase II subunit B1) (EC 2.7.7.6) (DNA-directed RNA polymerase III largest subunit) (RNA polymerase II subunit B220)	RPO21 RPB1 RPB220 SUA8 YDL140C D2150	2.7852	-2.39528
P17649	GABAT_YEAST	4-aminobutyrate aminotransferase (EC 2.6.1.19) (GABA aminotransferase) (GABA-AT) (Gamma-amino-N-butyrate transaminase) (GABA transaminase)	UGA1 YGR019W	1.72091	-2.39509
P53235	EIF2A_YEAST	Eukaryotic translation initiation factor 2A (eIF-2A)	YGR054W	1.3403	-2.38564
P32499	NUP2_YEAST	Nucleoporin NUP2 (Nuclear pore protein NUP2) (p95)	NUP2 YLR335W L8300.9	1.64827	-2.37594
P32521	PAN1_YEAST	Actin cytoskeleton-regulatory complex protein PAN1 (Mitochondrial distribution of proteins protein 3)	PAN1 DIM2 MDP3 MIP3 YIR006C YIB6C	2.48955	-2.34762
P40032	TPA1_YEAST	Prolyl 3,4-dihydroxylase TPA1 (EC 1.14.11.-) (Termination and polyadenylation protein 1)	TPA1 YER049W	2.10047	-2.30536
P30656	PSB5_YEAST	Proteasome subunit beta type-5 (EC 3.4.25.1) (Macropain subunit PRE2) (Multicatalytic endopeptidase complex subunit PRE2) (Proteasome component PRE2) (Proteinase YSCE subunit PRE2)	PRE2 DOA3 PRG1 YPR103W P8283.10	1.87134	-2.28352
P00424	COX5A_YEAST	Cytochrome c oxidase polypeptide 5A, mitochondrial (EC 1.9.3.1) (Cytochrome c oxidase polypeptide Va)	COX5A YNL052W N2474 YNL2474W	3.0647	-2.27616
P38879	NACA_YEAST	Nascent polypeptide-associated complex subunit alpha (NAC-alpha) (Alpha-NAC) (GAL4 DNA-binding enhancer protein 2)	EGD2 YHR193C	1.479	-2.26451
P33734	HIS5_YEAST	Imidazole glycerol phosphate synthase hisHF (IGP synthase) (IGPS) (ImGP synthase) [Includes: Glutamine amidotransferase (EC 2.4.2.-); Cyclase (EC 4.1.3.-)]	HIS7 YBR248C YBR1640	1.93779	-2.16105
P38998	LYS1_YEAST	Saccharopine dehydrogenase [NAD(+), L-lysine-forming] (SDH) (EC 1.5.1.7) (Lysine--2-oxoglutarate reductase)	LYS1 YIR034C	1.41865	-2.14737
P34077	NIC96_YEAST	Nucleoporin NIC96 (96 kDa nucleoporin-interacting component) (Nuclear pore protein NIC96)	NIC96 YFR002W	2.30904	-2.14112
P40217	EIF3I_YEAST	Eukaryotic translation initiation factor 3 subunit I (eIF3i) (Eukaryotic translation initiation factor 3 39 kDa subunit) (eIF-3 39 kDa subunit) (eIF3 p39)	TIF34 YMR146C YM9375.16C	1.48668	-2.13933
P38682	GLO3_YEAST	ADP-ribosylation factor GTPase-activating protein GLO3 (ARF GAP GLO3)	GLO3 YER122C	1.91105	-2.08361
P54113	PUR91_YEAST	Bifunctional purine biosynthesis protein ADE16 [Includes: Phosphoribosylaminoimidazolecarboxamide formyltransferase (EC 2.1.2.3) (5-aminoimidazole-4-carboxamide ribonucleotide formyltransferase) (AICAR transformylase); IMP cyclohydrolase (EC 3.5.4.10) (ATIC) (IMP synthase) (Inosinicase)]	ADE16 YLR028C	3.20597	-2.05722
P38234	RFS1_YEAST	Protein RFS1 (RAD55 suppressor protein 1)	RFS1 YBR052C YBR0505	1.68376	-2.03035
P38248	ECM33_YEAST	Cell wall protein ECM33 (Extracellular mutant protein 33)	ECM33 YBR078W YBR0727	1.49201	-1.98455
Q02455	MLP1_YEAST	Protein MLP1 (Myosin-like protein 1)	MLP1 YKR095W YKR415	1.92817	-1.97824
P25655	NOT1_YEAST	General negative regulator of transcription subunit 1 (Cell division cycle protein 39)	CDC39 NOT1 ROS1 YCR093W YCR1151 YCR93W	3.15838	-1.96646
P38795	NADE_YEAST	Glutamine-dependent NAD(+) synthetase (EC 6.3.5.1) (NAD(+) synthase [glutamine-hydrolyzing])	QNS1 YHR074W	1.32835	-1.95349
P40961	PHB1_YEAST	Prohibitin-1	PHB1 PHB YGR132C	1.349	-1.92465
P40010	NUG1_YEAST	Nuclear GTP-binding protein NUG1 (Nuclear GTPase 1)	NUG1 YER006W	1.39511	-1.8891
Q12449	AHA1_YEAST	Hsp90 co-chaperone AHA1 (Activator of Hsp90 ATPase protein 1)	AHA1 YDR214W YD8142.16 YD8142B.06	3.00307	-1.85687
P00431	CCPR_YEAST	Cytochrome c peroxidase, mitochondrial (CCP) (EC 1.11.1.5)	CCP1 CCP CPO YKR066C	2.1719	-1.85079
P37898	AAP1_YEAST	Alanine/arginine aminopeptidase (EC 3.4.11.-)	AAP1 YHR047C	1.50587	-1.84987
P23254	TKT1_YEAST	Transketolase 1 (TK 1) (EC 2.2.1.1)	TKL1 YPR074C YP9499.29C	1.4805	-1.82533
P08518	RPB2_YEAST	DNA-directed RNA polymerase II subunit RPB2 (RNA polymerase II subunit 2) (EC 2.7.7.6) (B150) (DNA-directed RNA polymerase II 140 kDa polypeptide)	RPB2 RPB150 RPO22 YOR151C	2.69248	-1.81815
Q12754	RRP12_YEAST	Ribosomal RNA-processing protein 12	RRP12 YPL012W	1.36645	-1.7836
P40302	PSA6_YEAST	Proteasome subunit alpha type-6 (EC 3.4.25.1) (Macropain subunit PRE5) (Multicatalytic endopeptidase complex subunit PRE5) (Proteasome component PRE5) (Proteinase YSCE subunit PRE5)	PRE5 YMR314W YM9924.06	1.37911	-1.77518
P34160	NCBP1_YEAST	Nuclear cap-binding protein complex subunit 1 (80 kDa nuclear cap-binding protein) (CBP80) (NCBP 80 kDa subunit) (Glycolysis regulation protein 3) (Protein SUT1) (Suppressor of TOP1 protein)	STO1 CBC1 CBP80 GCR3 SUT1 YMR125W YM8564.07 YM9553.01	1.32904	-1.73343
P15303	SEC23_YEAST	Protein transport protein SEC23	SEC23 YPR181C P9705.14	2.34955	-1.72193
P39077	TCPG_YEAST	T-complex protein 1 subunit gamma (TCP-1-gamma) (CCT-gamma)	CCT3 BIN2 TCP3 YJL014W J1336	2.46727	-1.7189
P05755	RS9B_YEAST	40S ribosomal protein S9-B (RP21) (S13) (Small ribosomal subunit protein uS4-B) (YP28) (YS11)	RPS9B RPS13B SUP46 YBR189W YBR1317	2.31289	-1.71817
Q06685	VIP1_YEAST	Inositol hexakisphosphate and diphosphoinositol-pentakisphosphate kinase (EC 2.7.4.21) (EC 2.7.4.24) (InsP6 and PP-IP5 kinase)	VIP1 YLR410W	1.86796	-1.67291
P32565	RPN2_YEAST	26S proteasome regulatory subunit RPN2	RPN2 SEN3 YIL075C	1.31606	-1.6533
P35197	GCS1_YEAST	ADP-ribosylation factor GTPase-activating protein GCS1 (ARF GAP GCS1)	GCS1 YDL226C	1.83608	-1.64779
P39101	CAJ1_YEAST	Protein CAJ1	CAJ1 YER048C	2.00293	-1.64
Q04439	MYO5_YEAST	Myosin-5 (Actin-dependent myosin-I MYO5) (Class I unconventional myosin MYO5) (Type I myosin MYO5)	MYO5 YMR109W YM9718.08	1.4166	-1.63956
P53723	YN8B_YEAST	UPF0674 endoplasmic reticulum membrane protein YNR021W	YNR021W N3216	1.83177	-1.63764
P39938	RS26A_YEAST	40S ribosomal protein S26-A (Small ribosomal subunit protein eS26-A)	RPS26A RPS26 YGL189C G1355	2.45042	-1.61488
P38986	ASPG1_YEAST	L-asparaginase 1 (EC 3.5.1.1) (L-asparaginase I) (L-asparagine amidohydrolase I) (ASP I)	ASP1 YDR321W D9798.6	2.39697	-1.57791
P22147	XRN1_YEAST	5'-3' exoribonuclease 1 (EC 3.1.13.-) (DNA strand transfer protein beta) (STP-beta) (KAR(-)-enhancing mutation protein) (Strand exchange protein 1) (p175)	XRN1 DST2 KEM1 RAR5 SEP1 SKI1 YGL173C G1645	1.70693	-1.54175
P40185	MMF1_YEAST	Protein MMF1, mitochondrial (Isoleucine biosynthesis and maintenance of intact mitochondria 1) (Maintenance of mitochondrial function 1)	MMF1 IBM1 YIL051C	1.40145	-1.5337
P33307	CSE1_YEAST	Importin alpha re-exporter (Chromosome segregation protein CSE1)	CSE1 YGL238W HRC135	2.0373	-1.53161
P36015	YKT6_YEAST	Synaptobrevin homolog YKT6 (EC 2.3.1.-)	YKT6 YKL196C	2.55215	-1.46358
P21243	PSA1_YEAST	Proteasome subunit alpha type-1 (EC 3.4.25.1) (Macropain subunit C7-alpha) (Multicatalytic endopeptidase complex C7) (Proteasome component C7-alpha) (Proteasome component Y8) (Proteinase YSCE subunit 7) (SCL1 suppressor protein)	SCL1 PRC2 PRS2 YGL011C	1.41852	-1.46205
P05373	HEM2_YEAST	Delta-aminolevulinic acid dehydratase (ALADH) (EC 4.2.1.24) (Porphobilinogen synthase)	HEM2 YGL040C	1.6344	-1.44224
P40017	YAT2_YEAST	Carnitine O-acetyltransferase YAT2 (EC 2.3.1.7)	YAT2 YER024W	1.51774	-1.42802
P50861	RIB4_YEAST	6,7-dimethyl-8-ribityllumazine synthase (DMRL synthase) (LS) (Lumazine synthase) (EC 2.5.1.78)	RIB4 YOL143C	1.473	-1.42738
P32368	SAC1_YEAST	Phosphoinositide phosphatase SAC1 (EC 3.1.3.-) (Recessive suppressor of secretory defect)	SAC1 RSD1 YKL212W	1.52173	-1.41048
P21264	PUR6_YEAST	Phosphoribosylaminoimidazole carboxylase (EC 4.1.1.21) (AIR carboxylase) (AIRC)	ADE2 YOR128C O3293 YOR3293C	1.51636	-1.39441
P10869	AK_YEAST	Aspartokinase (EC 2.7.2.4) (Aspartate kinase)	HOM3 YER052C	1.93549	-1.3934
P38891	BCA1_YEAST	Branched-chain-amino-acid aminotransferase, mitochondrial (BCAT) (EC 2.6.1.42) (Protein ECA39) (Protein TWT1)	BAT1 ECA39 TWT1 YHR208W	1.66066	-1.38638
P38910	CH10_YEAST	10 kDa heat shock protein, mitochondrial (HSP10) (10 kDa chaperonin)	HSP10 CPN10 YOR020C OR26.10	2.5275	-1.35442
P13298	PYRE_YEAST	Orotate phosphoribosyltransferase 1 (OPRT 1) (OPRTase 1) (EC 2.4.2.10)	URA5 PYR5 YML106W YM8339.13	1.36977	-1.35321
P47119	ITPA_YEAST	Inosine triphosphate pyrophosphatase (ITPase) (Inosine triphosphatase) (EC 3.6.1.9) (Hydroxylaminopurine sensitivity protein 1) (Non-canonical purine NTP pyrophosphatase) (Non-standard purine NTP pyrophosphatase) (Nucleoside-triphosphate diphosphatase) (Nucleoside-triphosphate pyrophosphatase) (NTPase)	HAM1 YJR069C J1811	2.25002	-1.34903
P11412	G6PD_YEAST	Glucose-6-phosphate 1-dehydrogenase (G6PD) (EC 1.1.1.49)	ZWF1 MET19 YNL241C N1110	2.13466	-1.33919
P47047	MTR4_YEAST	ATP-dependent RNA helicase DOB1 (EC 3.6.4.13) (mRNA transport regulator MTR4)	MTR4 DOB1 YJL050W J1158	1.39992	-1.3278
P14742	GFA1_YEAST	Glutamine--fructose-6-phosphate aminotransferase [isomerizing] (GFAT) (EC 2.6.1.16) (D-fructose-6-phosphate amidotransferase) (Hexosephosphate aminotransferase)	GFA1 YKL104C YKL457	1.61202	-1.30146
P0CX50	RL18B_YEAST	60S ribosomal protein L18-B (Large ribosomal subunit protein eL18-B) (RP28)	RPL18B RP28B YNL301C N0425	2.63016	-1.27333
Q08641	AB140_YEAST	tRNA(Thr) (cytosine(32)-N(3))-methyltransferase (EC 2.1.1.268) (Actin-binding protein of 140 kDa) (tRNA methyltransferase of 140 kDa)	ABP140 TRM140 YOR239W YOR240W	2.55674	-1.25242
P46655	SYEC_YEAST	Glutamate--tRNA ligase, cytoplasmic (EC 6.1.1.17) (Glutamyl-tRNA synthetase) ((c)ERS) (GluRS) (P85)	GUS1 YGL245W G0583 HRB724	2.22927	-1.24049
P32775	GLGB_YEAST	1,4-alpha-glucan-branching enzyme (EC 2.4.1.18) (Glycogen-branching enzyme)	GLC3 YEL011W	1.76712	-1.20562
P40531	GVP36_YEAST	Protein GVP36 (36 kDa Golgi vesicle protein)	GVP36 YIL041W	1.81256	-1.10805
P08524	FPPS_YEAST	Farnesyl pyrophosphate synthase (FPP synthase) (FPS) (EC 2.5.1.10) ((2E,6E)-farnesyl diphosphate synthase) (Dimethylallyltranstransferase) (EC 2.5.1.1) (Farnesyl diphosphate synthase) (Geranyltranstransferase)	ERG20 BOT3 FDS1 FPP1 YJL167W J0525	1.59751	-1.10013
Q01560	NOP3_YEAST	Nucleolar protein 3 (Mitochondrial targeting suppressor 1 protein) (Nuclear polyadenylated RNA-binding protein 1)	NPL3 MTR13 MTS1 NAB1 NOP3 YDR432W D9461.19	1.66651	-1.09939
P25613	ADY2_YEAST	Accumulation of dyads protein 2 (Ammonia transport outward protein 1)	ADY2 ATO1 YCR010C YCR10C	2.60093	-1.09105
P40093	YEY6_YEAST	UPF0160 protein YER156C	YER156C	2.31668	-1.08309
P09440	C1TM_YEAST	C-1-tetrahydrofolate synthase, mitochondrial (C1-THF synthase) [Includes: Methylenetetrahydrofolate dehydrogenase (EC 1.5.1.5); Methenyltetrahydrofolate cyclohydrolase (EC 3.5.4.9); Formyltetrahydrofolate synthetase (EC 6.3.4.3)]	MIS1 YBR084W YBR0751	2.01138	-1.07173
P14843	AROF_YEAST	Phospho-2-dehydro-3-deoxyheptonate aldolase, phenylalanine-inhibited (EC 2.5.1.54) (3-deoxy-D-arabino-heptulosonate 7-phosphate synthase) (DAHP synthase) (Phospho-2-keto-3-deoxyheptonate aldolase)	ARO3 YDR035W YD9673.07	1.56943	-1.02603
P39517	DHH1_YEAST	ATP-dependent RNA helicase DHH1 (EC 3.6.4.13) (DExD/H-box helicase 1)	DHH1 YDL160C	1.95038	-1.00718
P38788	SSZ1_YEAST	Ribosome-associated complex subunit SSZ1 (DnaK-related protein SSZ1) (Heat shock protein 70 homolog SSZ1) (Pleiotropic drug resistance protein 13)	SSZ1 PDR13 YHR064C	1.8384	-0.997646
P32356	TREA_YEAST	Neutral trehalase (EC 3.2.1.28) (Alpha,alpha-trehalase) (Alpha,alpha-trehalose glucohydrolase)	NTH1 NTH YDR001C YD8119.07C	1.82245	-0.967001
Q02785	PDR12_YEAST	ATP-dependent permease PDR12	PDR12 YPL058C LPE14C	2.24403	-0.902034
P0CX36	RS4B_YEAST	40S ribosomal protein S4-B (RP5) (S7) (Small ribosomal subunit protein eS4-B) (YS6)	RPS4B RPS7A YHR203C	1.6128	-0.874635
P38013	AHP1_YEAST	Peroxiredoxin type-2 (EC 1.11.1.15) (AHPC1) (Cytoplasmic thiol peroxidase 3) (cTPx 3) (Peroxiredoxin type II) (Peroxisomal alkyl hydroperoxide reductase) (TPx type II) (Thiol-specific antioxidant II) (TSA II) (Thioredoxin peroxidase type II) (Thioredoxin reductase type II)	AHP1 YLR109W L2916 L9354.5	2.96691	-0.819903
P36017	VPS21_YEAST	Vacuolar protein sorting-associated protein 21 (GTP-binding protein YPT51) (Vacuolar protein-targeting protein 12)	VPS21 VPS12 VPT12 YPT21 YPT51 YOR089C YOR3154C	3.85471	-0.772571
P33416	HSP78_YEAST	Heat shock protein 78, mitochondrial	HSP78 YDR258C YD9320A.08C	1.89511	-0.755326
P38715	GRE3_YEAST	NADPH-dependent aldose reductase GRE3 (AR) (EC 1.1.1.21) (Genes de respuesta a estres protein 3) (NADPH-dependent aldo-keto reductase GRE3) (Xylose reductase) (EC 1.1.1.-)	GRE3 YHR104W	1.88181	-0.68058
P38853	KEL1_YEAST	Kelch repeat-containing protein 1	KEL1 YHR158C	1.77748	-0.642413
P49090	ASNS2_YEAST	Asparagine synthetase [glutamine-hydrolyzing] 2 (EC 6.3.5.4) (Glutamine-dependent asparagine synthetase 2)	ASN2 YGR124W G6358	2.37571	-0.525158
P05453	ERF3_YEAST	Eukaryotic peptide chain release factor GTP-binding subunit (ERF-3) (ERF3) (ERF2) (G1 to S phase transition protein 1) (Omnipotent suppressor protein 2) (PSI no more protein 2) (Polypeptide release factor 3) (Translation release factor 3)	SUP35 GST1 PNM2 SAL3 SUF12 SUP2 YDR172W YD9395.05	2.13772	-0.499415
P23248	RS3A2_YEAST	40S ribosomal protein S1-B (RP10B) (Small ribosomal subunit protein eS1-B)	RPS1B PLC2 RPS10B YML063W	2.12694	0.574674
P47143	ADK_YEAST	Adenosine kinase (EC 2.7.1.20)	ADO1 YJR105W J1973	2.50223	0.854372
P54115	ALDH6_YEAST	Magnesium-activated aldehyde dehydrogenase, cytosolic (EC 1.2.1.4) (Mg(2+)-activated acetaldehyde dehydrogenase) (Mg(2+)-ACDH)	ALD6 ALDH1 YPL061W LPE9	1.91115	0.914944
P11484	HSP75_YEAST	Ribosome-associated molecular chaperone SSB1 (EC 3.6.4.10) (Cold-inducible protein YG101) (Heat shock protein SSB1) (Hsp70 chaperone Ssb)	SSB1 YG101 YDL229W	1.77054	0.91624
P35719	MRP8_YEAST	Uncharacterized protein MRP8	MRP8 YKL142W YKL3	2.05251	1.00551
P26321	RL5_YEAST	60S ribosomal protein L5 (L1) (L1a) (Large ribosomal subunit protein uL18) (Ribosomal 5S RNA-binding protein) (YL3)	RPL5 RPL1 RPL1A YPL131W LPI14W	1.62747	1.2168
P10080	SSBP1_YEAST	Single-stranded nucleic acid-binding protein	SBP1 SSB1 SSBR1 YHL034C	2.70651	1.53169
P33330	SERC_YEAST	Phosphoserine aminotransferase (PSAT) (EC 2.6.1.52) (Phosphohydroxythreonine aminotransferase)	SER1 SERC YOR184W	1.41962	1.68023
P38707	SYNC_YEAST	Asparagine--tRNA ligase, cytoplasmic (EC 6.1.1.22) (Asparaginyl-tRNA synthetase) (AsnRS)	DED81 YHR019C	1.40897	1.7061
P10659	METK1_YEAST	S-adenosylmethionine synthase 1 (AdoMet synthase 1) (EC 2.5.1.6) (Methionine adenosyltransferase 1) (MAT 1)	SAM1 ETH10 YLR180W L9470.9	1.31923	1.73565
P06787	CALM_YEAST	Calmodulin (CaM)	CMD1 YBR109C YBR0904	3.00113	1.9135
Q3E7X9	RS28A_YEAST	40S ribosomal protein S28-A (S33) (Small ribosomal subunit protein eS28-A) (YS27)	RPS28A RPS33 RPS33A YOR167C O3600	1.97189	2.85941
Q02642	NACB1_YEAST	Nascent polypeptide-associated complex subunit beta-1 (NAC-beta-1) (BTF3 homolog EGD1) (Beta-1-NAC) (GAL4 DNA-binding enhancer protein 1)	EGD1 YPL037C	2.25197	3.32812
